# Supplementary material for: Disentangling the Effects of Biotic and Abiotic Dimensions of Ecological Opportunity on Individual Trophic Trait Variation
Source: Mol Ecol. 2025 Sep 24;34(20):e70115. doi: 10.1111/mec.70115 (PMC12530292; doi:10.1111/mec.70115)
Supplement: Supplementary file 2 — Table S1: mec70115‐sup‐0002‐Tables.zip. [file MEC-34-e70115-s002.zip]

Archive with 3 entries (3 files):
- mec70115-sup-0002-TablesS1-S4.pdf
- mec70115-sup-0003-TablesS5-S7.xlsx
- mec70115-sup-0001-TablesS1-S2&S5-S7.xlsx
