# Supplementary material for: Disentangling the Effects of Biotic and Abiotic Dimensions of Ecological Opportunity on Individual Trophic Trait Variation
Source: Mol Ecol. 2025 Sep 24;34(20):e70115. doi: 10.1111/mec.70115 (PMC12530292; doi:10.1111/mec.70115)
Supplement: Supplementary file 2 — Table S1: mec70115‐sup‐0002‐Tables.zip. [file MEC-34-e70115-s002.zip › mec70115-sup-0003-TablesS5-S7.xlsx]

## Sheet: Table S5
Table S5. ASVs and contigs, sequence data, and taxonomic assignment for Zingel asper’s faeces, only including macrometazoan prey for analysis
ASV/contig	Sequence	Taxonomic assigment		Primer set coverage			Total occurrence	Zingel asper samples
		Final Taxonomic Assigment	Taxonomic level	LFCR	MFZR	ZFZR		14BueR0101	14BueR0302	14BueR0303	14BueR0304	14BueR0505	14BueR0507	14BueR0508	14BueR0509	14BueR0610	14BueR0611	14BueR0612	14BueR0613	14BueR0715	14BueR0716	14BueR0717	14BueR0720	14BueR0721	14BueR0722	14BueR0724	14BueR0925	14BueR1026	14BueR1027	14BueR1128	14BueR1430	14D4R0101	14D4R0102	14D4R0103	14D4R0205	14D4R0306	14D4R0307	14D4R0510	14D4R0512	14D4R0714	14D4R0715	14D4R0819	14D5R0101	14D5R0204	14D5R0205	14D5R0206	14D5R0207	14D5R0310	14D5R0411
contig_0004	TACTTTATACTTTATTTTCGGTGCCTGGGCTGGGATAGTAGGTACTTCTTTAAGTCTCTTAATTCGTGCTGAACTAGGACAGCCTGGATCACTGATTGGAGATGATCAAATTTATAATGTTATTGTTACTGCTCATGCTTTTATTATGATTTTCTTTATGGTTATGCCTATCATAATT	Ecdyonurus_dispar	species	1	1	1	21
contig_0006	AACCTTATACTTTATCTTAGGTGCTTGAGCTAGTGTAGTGGGAACCTCCCTAAGAGTAATTATCCGGTCAGAACTCAGGTCACCGGGAAACCTCATAAATGATGACCAGCTATATAATGTGACAGTAACTGCCCATGCTTTTGTGATAATTTTTTTTATAGTGATACCCATTATAATC	Gammarus_fossarum	species	1	1	1	18
contig_0007	TACTTTATATTTCATTTTTGGTGCATGATCAGGTATGGTGGGTACTTCCCTTAGTTTATTAATTCGAGCAGAACTTGGTAATCCTGGTTCTTTGATTGGTGATGACCAGATTTATAATGTTATTGTCACTGCCCATGCTTTTATTATGATTTTTTTTATAGTGATACCTATTATAATT	Baetis_fuscatus	species	1	1	1	26
contig_0008	TACTTTATATTTCATTTTTGGTGCATGATCAGGTATGGTGGGTACTTCCCTTAGTTTATTAATTCGAGCAGAACTTGGTAATCCTGGTTCTTTGATTGGTGATGATCAGATTTATAACGTTATTGTCACTGCCCATGCTTTTATTATGATTTTTTTTATAGTGATACCTATTATAATT	Baetis_fuscatus	species	1	1	1	387		1			1	1							1	1					1		1	1	1					1	1					1	1	1		1		1	1	1
contig_0011	AACTTTATATTTTATTTTTGGTGCTTGATCAGGAATAGTAGGAACTTCTTTAAGAATTTTAATTCGTGCAGAATTAGGTCATCCAGGTTCTTTAATTGGAGATGACCAAATTTATAATGTAATTGTAACAGCTCATGCTTTTGTAATAATTTTTTTTATAGTAATGCCTATTATAATT	OrthocladiinaeCluster_44	Subfamily	1	1	1	12
contig_0012	TACTCTATATTTCATTTTTGGTGCTTGGGCAGGTATGGTAGGGACCTCATTAAGACTTTTAATCCGAGCCGAGTTGGGTAACCCGGGTTCATTAATTGGGGACGATCAAATTTATAACGTAATCGTAACTGCTCATGCCTTTATTATGATTTTTTTTATAGTGATACCTATTATAATT	Baetis_rhodani	species	1	1	1	19
contig_0015	TACTTTATATTTCATTTTTGGTGCATGATCAGGTATGGTGGGTACTTCCCTTAGTTTATTAATTCGAGCAGAACTTGGTAATCCTGGTTCTTTGATTGGCGATGATCAGATTTATAACGTTATTGTCACTGCCCATGCTTTTATTATGATTTTTTTTATAGTGATACCTATTATAATT	Baetis_fuscatus	species	1	1	1	255	1		1		1	1	1	1		1		1					1	1		1	1	1	1	1					1			1			1	1	1		1
contig_0018	AACTTTATATTTTATTTTTGGAATTTGAGCAAGATTAATTGGTACATCATTAAGAATAATCATTCGAATTGAATTAAGAACTCCTGGATCATTTATAGGAAATGATCAAATCTATAATTCGATTGTCACTATCCATGCTTTTATTATAATTTTTTTTATAGTTATACCTATTATAATT	Psychomyia_pusilla	species	1	1	1	113
contig_0019	AACCCTATATTTTATTTTTGGAGCCTGATCTGGTATAGTTGGAACTTCTTTAAGTCTCTTAATTCGTGCTGAGTTAGGCCAGCCAGGATCCCTAATTGGTGATGACCAAATTTATAATGTAATTGTAACCGCCCATGCTTTCATTATAATTTTCTTTATAGTAATACCTATTATAATT	Serratella_ignita	species	1	1	1	85
contig_0020	AACTATCTACTTTGCTTTCGGAGCATGATCTGGAATAGTAGGAGCCAGACTTAGAAGCTTAATTCGACTAGAATTAGGTCAACCTGGAAGACTTCTAATAAACGATCAAATTTACAACACCATCGTAACAGCACACGCTTTTATCATAATTTTCTTTATAGTTATACCTATGATAATC	Mideopsis	Genus	1	1	0	2
contig_0022	TACTTTATACTTTATATTTGGAATTTGAGCAGGTTTAATTGGATCTTCTATAAGATTTATTATTCGTATAGAATTAAGAACCCCTGGTAGATTTATTGGAAATGATCAAATTTATAATGTTATTGTTACATCTCATGCATTTATTATAATTTTTTTTATAGTAATACCAATTATAATT	Hydropsyche_exocellata	species	1	1	1	23																																	1								1
contig_0023	AACTTTATATTTTATTTTTGGTGCTTGATCTGGAATGGTAGGAACCTCATTAAGACTCTTAATCCGGGCTGAATTAGGTCACCCCGGATCTTTAATTGGGGATGACCAAATTTATAACGTAATCGTTACTGCTCATGCTTTCATTATAATTTTCTTTATGGTTATGCCCATTATGATT	Caenis_macrura	species	1	1	1	5
contig_0026	TACTCTATATTTCATTTTTGGTGCTTGGGCAGGTATGGTAGGGACCTCATTAAGACTTTTAATTCGAGCCGAGTTGGGTAACCCGGGTTCATTAATTGGGGACGATCAAATTTATAACGTAATCGTAACTGCTCATGCCTTTATTATGATTTTTTTTATAGTGATACCTATTATAATT	Baetis_rhodani	species	1	1	1	105																													1			1		1	1							1
contig_0027	CACTCTTTATTTTATATTTGGAATCTGATCAGGCTTAGTAGGATCATCTTTAAGTTTTATTATTCGAATAGAATTAAGAACTCCTGGAAGATTTATTGGAAATGACCAAATTTATAATGTTGTAGTAACTTCTCATGCTTTTATCATAATTTTTTTTATAGTAATGCCTATTATAATC	Hydropsyche_instabilis	species	1	1	1	37
contig_0030	TACTTTATATTTCATTTTTGGTGCATGATCAGGTATGGTGGGTACTTCCCTTAGTTTATTAATTCGAGCAGAACTTGGTAATCCTGGTTCTTTGATTGGTGATGATCAGATTTATAATGTTATTGTCACTGCCCATGCTTTTATTATGATTTTTTTTATAGTGATACCTATTATAATT	Baetis_fuscatus	species	1	1	1	52																								1
contig_0031	TACTTTATACTTTATTTTCGGTGCCTGGGCTGGGATAGTAGGTACTTCTCTAAGTCTCTTAATTCGTGCTGAACTAGGACAGCCTGGATCACTGATTGGGGATGATCAAATTTATAATGTTATTGTTACTGCTCATGCTTTTATTATGATTTTCTTTATGGTTATACCTATTATAATT	Ecdyonurus_dispar	species	1	1	1	27
contig_0033	TACTTTATACTTCATCTTCGGGGCTTGAGCAGGAATAGTGGGGACTTCTCTAAGTCTCCTTATTCGTGCCGAACTAGGTCAGCCTGGATCATTAATTGGAGACGACCAAATTTACAATGTTATTGTAACTGCTCATGCTTTTATTATAATTTTCTTTATAGTTATACCTATTATAATT	Ecdyonurus_insignis	species	1	1	1	70
contig_0034	TACTTTATATTTCATTTTTGGTGCGTGATCAGGTATGGTGGGTACTTCCCTTAGTTTATTAATTCGAGCAGAACTTGGTAATCCTGGTTCTTTGATTGGCGATGATCAGATTTATAACGTTATTGTCACTGCCCATGCTTTTATTATGATTTTTTTTATAGTGATACCTATTATAATT	Baetis_fuscatus	species	1	1	1	88																												1
contig_0035	TACTTTATACTTTATTTTCGGTGCCTGGGCTGGGATAGTAGGTACTTCTCTAAGTCTCTTAATTCGTGCTGAACTAGGACAGCCTGGATCACTGATTGGGGATGATCAAATTTATAATGTTATTGTTACTGCTCATGCTTTTATTATGATTTTCTTTATGGTTATGCCTATTATAATT	Ecdyonurus_dispar	species	1	1	1	1
contig_0037	AACCCTATATTTTATTTTTGGCGCCTGATCTGGTATAGTTGGAACTTCTTTAAGTCTCTTAATTCGTGCTGAGTTAGGCCAGCCAGGATCCCTAATTGGTGATGACCAAATTTATAATGTAATTGTAACCGCCCATGCTTTCATTATAATTTTCTTTATAGTAATACCTATTATAATT	Serratella_ignita	species	1	1	1	1
contig_0038	TACTTTATACTTTATCTTAGGAGCTTGGGCTAGTGTTGTTGGCACTTCCATGAGAGTAATTATTCGCTCAGAACTAAGTACACCTGGTAATTTAATCGATGACGACCAACTATATAACGTAATAGTTACCGCTCACGCTTTTGTAATAATTTTTTTTATAGTTATGCCTATTATAATT	Gammarus_pulex	species	1	1	1	117																															1	1					1		1		1
contig_0039	CACTCTTTACTTTATTTTCGGGATCTGATCAGGTCTAATCGGATCCTCTTTAAGATTTATTATTCGTATAGAATTAAGAACCCCTGGAAGATTTATTGGTAATGATCAAATTTATAATGTAATTGTTACATCCCATGCATTTATTATAATTTTTTTTATAGTTATACCAATTATAATC	Hydropsyche_botosaneanui	species	1	1	1	53		1							1	1	1	1				1					1			1
contig_0041	TACTTTATACTTTATTTTCGGTGCCTGGGCTGGGATAGTAGGTACTTCTCTAAGTCTCTTAATTCGTGCTGAACTAGGACAGCCTGGATCACTGATTGGAGATGATCAAATTTATAATGTTATTGTTACTGCTCATGCTTTTATTATGATTTTCTTTATGGTTATGCCTATTATAATT	Ecdyonurus_dispar	species	1	1	0	1
contig_0042	TACTTTATACTTTATTTTCGGTGCCTGGGCAGGGATAGTAGGTACTTCTCTAAGTCTCTTAATTCGTGCTGAACTAGGACAGCCTGGATCACTGATTGGGGATGATCAAATTTATAATGTTATTGTTACTGCTCATGCTTTTATTATGATTTTCTTTATGGTTATACCTATTATAATT	Ecdyonurus_dispar	species	1	1	1	1
contig_0043	ATTATATTTTATTTTTGGTGCTTGGGCAGGTATAGTGGGTACATCTTTAAGACTTTTAATTCGAGCTGAACTAGGTAACCCTGGCTCTTTAATTGGGGACGATCAAATTTATAATGTTATTGTTACTGCGCATGCGTTTATTATAATTTTCTTTATAGTAATGCCTATTATAATT	Procloeon_bifidum	species	0	1	1	15
contig_0046	AACCCTATATTTTATTTTTGGAGCCTGATCTGGTATAGTTGGAACTTCTTTAAGTCTCTTAATTCGTGCTGAGTTAGGCCAGCCAGGGTCCCTAATTGGTGATGACCAAATTTATAATGTAATTGTAACCGCCCATGCTTTCATTATAATTTTCTTTATAGTAATACCTATTATAATT	Serratella_ignita	species	1	1	1	1
contig_0047	TACTTTATACTTCATCTTTGGGGCCTGGGCAGGAATAGTAGGTACATCTTTAAGCCTACTAATTCGTGCTGAATTGGGACAACCCGGATCCTTAATTGGCGATGACCAAATTTATAATGTTATTGTAACTGCCCACGCTTTTATTATAATTTTCTTCATAGTTATACCTATTATAATT	Ecdyonurus_venosus	species	1	1	1	12
contig_0048	AACTTTATACTTTATTTTTGGGGCCTGATCGGGTATAGTGGGAACTTCTTTAAGTCTCCTTATCCGTGCCGAATTGGGACAACCCGGTTCATTAATTGGGGATGACCAAATTTATAATGTAATTGTTACAGCTCATGCTTTTATTATAATTTTCTTTATAGTAATACCTATTATAATT	Potamanthus_luteus	species	1	0	1	2
contig_0049	AACTTTATACTTTATTTTTGGGGCCTGATCGGGCATAGTGGGAACTTCTTTAAGTCTCCTTATCCGTGCCGAATTGGGACAACCCGGTTCATTAATTGGGGATGACCAAATTTATAATGTAATTGTTACAGCTCATGCTTTTATTATAATTTTCTTTATAGTAATACCTATTATAATT	Potamanthus_luteus	species	1	0	1	9
contig_0050	AACCTTATATTTTATCTTCGGAATTTGATCAGGTTTAATTGGATCATCTTTAAGATTCCTAATTCGAATTGAACTTAGAACCCCAGGGTCATTAATTGGGAACGATCAAATTTACAATGTTATTGTTACTTCGCATGCATTTATTATAATTTTTTTTATAGTTATACCAATTATAATT	Cheumatopsyche_lepida	species	1	0	1	1
contig_0052	AACCTTATATTTTATTTTTGGTGCTTGATCAGGGATAGTAGGAACTTCTTTAAGAATTCTTATTCGAGCTGAACTTGGACACGCGGGATCTTTAATTGGAGACGACCAAATTTATAATGTAATTGTTACTGCACACGCCTTTGTAATAATTTTTTTTATAGTTATACCTATTTTAATT	Synorthocladius_semivirens	species	1	1	1	5
contig_0053	TACTTTGTACTTAATTTTTGGAATCTGATGCGGGTTAGTAGGAACAGGATTATCTCTCCTAATTCGACTTGAATTAGGTACTACACTTGTTCTTTTAGATGAACATTTTTATAATGTTATTGTGACTGCTCATGCTTTTATTATAATTTTTTTTATAGTTATACCTATAATAATT	Planorbarius_corneus	species	1	1	1	28
contig_0054	AACTTTATATTTTATATTTGGAATTTGATCTGGTTTAGTTGGATCATCAATAAGTCTTATCATTCGAATAGAACTAAGAACTCCTGGAAGATTTATTGGAAATGATCAAATTTATAATGTTATTGTTACATCTCATGCATTTATTATAATTTTCTTTATAGTAATGCCTATTATAATT	Hydropsyche_modesta	species	1	1	1	159																1										1						1						1	1
contig_0055	AACTTTATATTTTATATTAGGTATATGGGCCGGAATAATTGGAATATCAATAAGATGAATTATCCGAATTGAACTAGGACAACCAGGATCATTTATTGGAAACGATCAAATCTATAACGTAATTGTAACAGCCCACGCATTTATTATAATTTTCTTTATGGTAATACCAATCATAATT	Velia_saulii	species	1	1	1	28
contig_0056	TACTTTATACTTTATTTTCGGTGCCTGGGCTGGGATAGTAGGTACTTCTCTAAGTCTCTTAATTCGTGCTGAACTAGGACAGCCTGGATCACTGATTGGGGATGATCAAATTTATAATGTTATTGTTACTGCTCATGCTTTTATTATGATTTTCTTTATGGTTATGCCTATCATAATT	Ecdyonurus_dispar	species	1	1	0	2
contig_0058	TTTATATTTCATTTTTGGTGCATGATCAGGTATGGTGGGTACTTCCCTTAGTTTATTAATTCGAGCAGAACTTGGTAATCCTGGTTCTTTGATTGGTGATGATCAGATTTATAACGTTATTGTCACCGCCCATGCTTTTATTATGATTTTTTTTATAGTGATACCTATTATAATT	Baetis_fuscatus	species	0	1	1	5
contig_0060	AACCTTGTATTTTATTTTTGGAGCCTGATCAGGCATAGTCGGAACATCTTTAAGACTTTTAATTCGTGCAGAATTGGGCCAACCCGGCTCTTTAATTGGGGATGACCAAATTTATAATGTTATTGTTACAGCCCATGCTTTTATTATAATTTTCTTTATGGTTATACCCATTATAATC	Choroterpes_picteti	species	1	1	1	1
contig_0061	TACTTTATATTTCATTTTTGGTGCATGATCAGGTATGGTGGGTACTTCCCTTAGTTTATTAATTCGAGCAGAACTTGGTAATCCTGGTTCTTTGATTGGTGATGATCAGATTTATAACGTTATTGTCACCGCCCATGCTTTTATTATGATTTTTTTTATAGTGATACCGATTATAATT	Baetis_fuscatus	species	1	1	1	128																									1	1									1
contig_0062	TACTTTATACTTTATTTTCGGTGCCTGGGCTGGGATAGTAGGTACTTCTCTAAGTCTCTTAATTCGTGCTGAACTAGGACAGCCTGGATCACTGATTGGAGATGATCAAATTTATAATGTTATTGTTACTGCTCATGCTTTTATTATGATTTTCTTTATGGTTATGCCTATCATAATT	Ecdyonurus_dispar	species	1	1	1	39
contig_0067	AACTTTATATTTTATTTTTGGAATTTGAGCAAGATTAATTGGTACATCATTAAGAATAATCATTCGAATTGAATTAAGAACTCCTGGATCATTTATAGGAAATGATCAAATCTATAATTCAATTGTCACTATCCATGCTTTTATTATAATTTTTTTTATAGTTATACCTATTATAATT	Psychomyia_pusilla	species	1	0	1	28
contig_0069	TACTTTATACTTTATTTTCGGGGCTTGAGCTGGAATAGTAGGTACATCTCTTAGATTATTAATTCGTGCCGAACTTGGTAATCCCGGCTCACTAATTGGGGATGACCAAATTTATAACGTCATTGTTACGGCGCATGCCTTTATTATAATTTTTTTTATAGTGATACCAATTATAATT	Baetis_lutheri	species	1	1	1	104						1							1								1	1						1	1					1
contig_0070	AACTTTATATTTTATTTTTGGAGCCTGAGCTGGAATAGTGGGTACTTCCCTTAGTATACTTATTCGAGCCGAATTAGGACACCCAGGATCTCTAATTGGAGACGACCAAATTTATAATGTAATTGTTACTGCTCATGCTTTTGTAATAATTTTTTTTATAGTTATACCAATTATAATT	Simulium_sp2	Genus	1	1	1	24																				1					1							1								1
contig_0071	AACTTTATATTTTATTTTTGGTGCCTGATCAGGAATAGTGGGTACTTCCCTTAGTATCCTTATTCGTGCAGAACTGGGTCATGCTGGTTCTTTAATTGGAGACGACCAAATTTATAATGTAATTGTTACTGCTCACGCTTTTGTTATAATTTTTTTTATAGTTATGCCTATTTTAATT	Cricotopus_annulator	species	1	1	1	7
contig_0073	TACATTATATTTTATTTTTGGAGCATGATCTGGAATAGTAGGAACATCTTTAAGTATATTAATTCGAGCTGAATTAGGACACCCTGGGACATTTATTGGGGATGACCAAATTTACAATGTTATTGTCACAGCACACGCATTTATTATAATTTTTTTTATAGTAATACCTATTTTAATT	Polypedilum_A	Genus	1	1	1	2
contig_0076	AACATTATATTTTATATTTGGGGCTTGAGCAGGAATAGTAGGGACTTCTTTAAGTATTTTAATTCGAGCAGAACTAGGACACCCCGGAGCCTTAATTGGCGATGATCAAATTTATAATGTAATTGTTACTGCACACGCCTTTGTAATAATTTTTTTTATAGTTATACCTATTATAATT	Rachispoda	Genus	1	0	1	1
contig_0077	GACTTTATATTTTATTTTTGGTATTTGATCAGGTATAGTGGGTACTTCTTTGAGCTTAATAATTCGTACAGAATTAGGTCAGCCAGGTTATTTAATTGGAGATGACCAAATTTATAATGTTATTGTAACTGCTCATGCTTTTATTATAATTTTCTTTATAGTTATACCTATTATAATT	Oligoneuriella_rhenana	species	1	1	1	72																										1	1				1											1
contig_0078	AACACTATATTTTATTTTTGGGGCATGGTCAGGAATAGTTGGTACTTCCCTTAGTATCCTAATTCGAGCTGAACTAGGACATGCCGGCTCCCTAATTGGAGACGATCAAATTTATAATGTAATCGTTACTGCTCATGCTTTTGTAATAATTTTTTTTATAGTTATACCTATTTTAATT	Cricotopus_trifascia	species	1	1	1	24
contig_0079	AACATTATATTTTATTTTTGGAGCATGATCTGGAATAGTAGGTACTTCCCTTAGTATCTTAATTCGAGCCGAATTAGGCCATGCAGGATCCTTAATTGGAGACGATCAAATTTATAACGTAATTGTTACTGCTCATGCTTTTGTAATAATTTTTTTTATAGTTATACCCATTTTAATT	OrthocladiinaeCluster_236	Subfamily	1	0	1	11
contig_0082	AACCTTGTATTTTATTTTTGGAGCCTGATCAGGCATAGTCGGAACATCTTTAAGACTTTTAATTCGTGCAGAATTGGGGCAACCCGGCTCTTTAATTGGGGATGACCAAATTTATAATGTTATTGTTACAGCCCATGCTTTTATTATAATTTTCTTTATGGTTATACCCATTATAATC	Choroterpes_picteti	species	1	0	1	3
contig_0085	AACATTATACTTCATTTTTGGAGCCTGATCAGGAATAGTCGGAACTTCCTTAAGAATACTTATTCGAGCTGAATTAGGTCATCCCGGAACTTTAATTGGAGATGATCAAATCTATAATGTAATTGTAACAGCACACGCTTTTATTATAATTTTTTTCATAGTAATACCTATTCTTATT	ChironominaeCluster_231	subfamily	1	0	1	16
contig_0086	TACTTTATATTTCATTTTTGGTGCATGATCAGGTATGGTGGGTACTTCCCTTAGTTTATTAATTCGAGCAGAACTTGGTAATCCTGGTTCTTTGATTGGTGATGATCAGATTTACAACGTTATTGTCACTGCCCATGCTTTTATTATGATTTTTTTTATAGTGATACCTATTATAATT	Baetis_fuscatus	species	1	1	1	5
contig_0087	AACTTTATATTTTATTTTTGGTGCTTGATCAGGAATAGTAGGAACTTCTTTAAGAATTTTAATTCGTGCTGAATTAGGTCATCCAGGTTCTTTAATTGGAGATGACCAAATTTATAATGTTATTGTTACAGCTCATGCTTTTGTAATAATTTTTTTCATAGTTATACCTATTATAATT	OrthocladiinaeCluster_35	Subfamily	1	1	1	14
contig_0091	TACTCTATATTTCATTTTTGGTGCTTGGGCAGGTATGGTAGGGACCTCATTAAGACTTTTAATTCGAGCCGAGTTGGGTAACCCGGGTTCATTAATTGGTGACGATCAAATTTATAACGTAATCGTAACTGCTCATGCCTTTATTATGATTTTTTTTATAGTGATACCTATTATAATT	Baetis_rhodani	species	1	1	1	7
contig_0092	AACTTTATATTTTGCTTTTGGAGCTTGATCAGGAATAGTTGGAGCTAGATTAAGAACTCTAATTCGATTAGAATTAGGACAACCAGGAACTCTTCTTGGAAGAGATCAAATTTATAATACAATTGTAACAGCCCACGCATTTGTTATAATCTTCTTTATAGTTATACCAATAATAATT	Lebertia_porosa	species	1	0	1	1
contig_0093	AACTTTATACTTCATTTTTGGGGCTTGATCTGGTATAGTAGGGACATCTCTTAGTCTACTAATTCGAGCTGAATTAGGACAACCAGGATCCCTTATTGGAGACGACCAAATTTACAATGTAATTGTCACAGCCCATGCCTTTATTATAATTTTCTTCATGGTTATGCCCATTATAATT	Heptagenia_sulphurea	species	1	1	1	36						1																										1					1	1
contig_0094	TACTCTCTACTTTATTTTTGGTGCCTGATCAGGAATAGTAGGAACATCTTTAAGTTTATTAATTCGTGCAGAATTGGGGAATCCCGGCTCATTAATCGGTGATGACCAAATCTATAATGTAATTGTTACTGCTCATGCATTTATTATAATTTTTTTTATAGTGATACCTATTATGATT	Baetis_scambus	species	1	1	1	67
contig_0095	AACTTTATATTTTATTTTTGGAGCCTGAGCAGGTATAGTAGGAACATCTTTAAGAATTCTTATTCGAGCTGAATTAGGTCATGCTGGTTCATTAATTGGTGATGATCAAATTTATAATGTAATTGTTACAGCTCATGCTTTTGTAATAATTTTTTTTATAGTTATACCTATTTTAATT	Barbadocladius	Genus	1	0	1	6
contig_0099	AACTCTTTATTTTATTTTTGGATCATGAGCGGGAATAGTAGGAGCTAGTCTAAGAAGAATAATTCGGCTAGAACTAGGACAACCCGGATCATTAATAGGAAACGATCAAATTTATAATACAGCTGTCACAGCACACGCTTTCATTATAATTTTCTTTATAGTAATACCCATAATAATC	Hydracarina	Genus	1	0	1	1
contig_0100	CCTTTATTTTATTTTTGGAGCTTGATCAGGAATAGTAGGAACTTCCTTAAGAATACTTATTCGAGCTGAGTTAGGTCACCCTGGAACATTAATCGGAGACGATCAAATTTATAATGTTATTGTAACTGCCCATGCTTTTATTATAATTTTTTTTATAGTGATACCCATCTTAATC	ChironominaeCluster_132	subfamily	0	1	1	3
contig_0101	ATTATATTTTATTTTTGGGGCTTGAGCAGGTATAGTGGGAACCTCATTAAGAATTTTAATTCGAGCAGAACTTGGTCATCCGGGAGCATTAATTGGGGATGATCAAATTTATAATGTTATTGTAACAGCACATGCTTTTATCATGATTTTTTTTATAGTAATACCTATTATAATT	Tipula_lateralis	species	0	1	1	2
contig_0103	AACTTTATATTTTATTTTTGGAGCCTGATCAGGCATAGTAGGGACTTCTTTAAGAATTTTAATTCGTGCAGAATTAGGACACGCCGGTTCACTAATTGGTGATGATCAAATTTATAACGTAATTGTTACTGCTCATGCTTTTGTTATAATTTTTTTTATAGTTATACCTATTCTAATT	Cricotopus_simillis	species	1	0	1	5
contig_0104	AACCCTATATTTTATTTTCGGGGCCTGAGCAGGAATAGTGGGTACTTCCCTTAGTATACTTATTCGAGCTGAACTTGGACACCCGGGATCTTTAATTGGAGACGACCAAATTTACAATGTAATTGTTACAGCCCATGCCTTTGTAATAATTTTTTTTATAGTAATACCAATTATAATT	Simulium_equinum	species	1	1	1	5
contig_0106	AACCTTATACTTTATTTTCGGAGCTTGAGCTGGAATAGTTGGGACTTCCCTTAGTATACTAATTCGAGCTGAATTAGGTCATCCTGGTTCACTTATTGGTGATGATCAAATTTATAATGTAATTGTTACAGCTCATGCTTTTGTAATAATTTTTTTTATAGTTATACCTATTATAATT	Simulium_bezzii	species	1	1	1	1
contig_0107	TACTCTATATTTCATTTTTGGTGCTTGGGCAGGTATGGTAGGGACCTCATTAAGACTTTTAATTCGAGCCGAGTTGGGTAACCCGGGTTCATTAATTGGGGACGATCAAATTTATAACGTAATCGTAACTGCTCATGCCTTTATTATGATTTTTTTTATAGTGATACCTATTATAATC	Baetis_rhodani	species	1	1	1	2
contig_0108	AACTTTATACTTCATTTTTGGAGCTTGAGCAGGAATAGTAGGAACTTCTCTTAGAATACTAATTCGAGCTGAATTAGGTCATCCCGGATCCCTTATTGGTGATGATCAAATTTATAATGTTATTGTTACAGCCCATGCTTTTGTCATAATTTTTTTTATAGTAATACCTATTATAATT	Simulium_sp1	Genus	1	0	1	2
contig_0109	TTTATATTTCATTTTTGGTGCATGATCAGGTATGGTGGGTACTTCCCTTAGTTTATTAATTCGAGCAGAACTTGGTAATCCTGGTTCTTTGATTGGTGACGATCAGATTTATAACGTTATTGTCACTGCCCATGCTTTTATTATGATTTTTTTTATAGTGATACCTATTATAATT	Baetis_fuscatus	species	0	1	1	1
contig_0111	ATTATATTTTATTTTTGGGGCTTGAGCAGGGATAGTGGGAACCTCATTAAGAATTTTGATTCGAGCAGAACTTGGTCATCCGGGAGCATTAATTGGGGATGATCAAATTTATAATGTTATTGTAACAGCACATGCTTTTATCATAATTTTTTTTATAGTAATACCTATTATAATT	Tipula_lateralis	species	0	1	1	2
contig_0113	AACTTTATATTTTATTTTTGGTGCTTGATCAGGAATAGTAGGAACTTCTTTAAGAATTTTAATTCGTGCAGAATTAGGTCACCCAGGTTCTTTAATTGGAGATGACCAAATTTATAATGTAATTGTAACAGCTCATGCTTTTGTAATAATTTTTTTTATAGTAATGCCTATTATAATT	OrthocladiinaeCluster_44	Subfamily	1	0	1	2
contig_0114	AACTTTATATTTTATTTTTGGAGCCTGAGCTGGAATAGTAGGTACTTCCCTTAGTATACTTATTCGAGCCGAATTAGGACACCCAGGATCTCTAATTGGAGACGACCAAATTTATAATGTAATTGTTACTGCTCATGCTTTTGTAATAATTTTTTTTATAGTTATACCAATTATAATT	Simulium_sp2	Genus	1	1	1	18																									1												1
contig_0121	CACTTTATATTTCATTTTTGGTGCGTGATCAGGTATGGTGGGTACTTCCCTTAGTTTATTAATTCGAGCAGAACTTGGTAATCCTGGTTCTTTGATTGGCGATGATCAGATTTATAACGTTATTGTCACTGCCCATGCTTTTATTATGATTTTTTTTATAGTGATACCTATTATAATT	Baetis_fuscatus	species	1	1	1	102				1	1									1		1		1
contig_0122	AACCTTATATTTTATTTTCGGAGCTTGAGCTGGAATAGTTGGGACTTCCCTTAGTATACTAATTCGAGCTGAATTAGGTCATCCTGGTTCACTTATTGGTGATGATCAAATTTATAATGTAATTGTTACAGCTCATGCTTTTGTAATAATTTTTTTTATAGTTATACCTATTATAATT	Simulium_bezzii	species	1	1	1	15
contig_0123	TACACTTTATTTTATTTTCGGAGCGTGGTCGGGGATGGTAGGCACATCTCTGAGTCTTTTAATTCGAGCCGAATTGGGTAATCCTGGTTCACTAATTGGGGATGACCAGATTTACAACGTTATTGTAACAGCCCATGCTTTTATTATGATTTTTTTTATAGTAATGCCAATTATGATT	Baetis_buceratus	species	1	1	1	31		1								1
contig_0124	AACCTTATATTTTATTTTTGGTGCTTGATCAGGGATAGTGGGAACTTCTTTAAGAATTCTTATTCGAGCTGAACTTGGTCATGCGGGATCTTTAATCGGAGACGATCAAATTTACAATGTAATTGTTACTGCACACGCCTTTGTAATAATTTTTTTTATAGTTATACCTATTTTAATT	Synorthocladius_semivirens	species	1	1	1	34
contig_0126	AACTTTATATTTTATTTTCGGCGCCTGATCAGGTATAGTAGGTACTTCTTTAAGAATTTTAATTCGAGCCGAATTAGGTCATGCTGGATCTTTGATTGGTGATGATCAAATTTATAATGTAATTGTCACCGCTCATGCTTTTGTTATAATTTTTTTTATAGTAATACCTATTTTAATT	Orthocladius_rubicundus	species	1	0	1	3
contig_0127	TTTATATTTCATTTTTGGTGCGTGATCAGGTATGGTGGGTACTTCCCTTAGTTTATTAATTCGAGCAGAACTTGGTAATCCTGGTTCTTTGATTGGTGATGATCAGATTTATAACGTTATTGTCACCGCCCATGCTTTTATTATGATTTTTTTTATAGTGATACCTATTATAATT	Baetis_fuscatus	species	0	1	1	3
contig_0128	AACTTTATATTTTATTTTTGGAGCTTGAGCAGGAATAGTGGGTACTTCTTTAAGAATCCTTATTCGAGCAGAACTAGGACATCCCGGAGCCTTAATTGGGGATGACCAAATTTATAATGTAATTGTTACAGCTCATGCTTTTATTATAATTTTTTTTATAGTAATACCAATTATAATT	Antocha_vitripennis	species	1	1	1	15
contig_0129	AACTTTATATTTTATTTTTGGAGCGTGATCTGGTATAGTAGGCACTTCTTTAAGAATTTTAATTCGAGCCGAATTAGGTCACGCAGGATCTTTAATTGGAGATGACCAAATTTATAACGTAATTGTTACCGCACATGCTTTTGTTATAATTTTTTTTATAGTAATACCTATTTTAATT	Orthocladius_rubicundus	species	1	0	1	16
contig_0131	AACATTATATTTTATTTTCGGAGCATGATCAGGAATAGTAGGAACTTCTCTTAGAATCTTAATTCGTGCAGAACTTGGTCACGCCGGGTCCCTTATTGGTGATGATCAAATTTATAACGTAATTGTTACAGCACATGCTTTTGTAATAATTTTTTTTATGGTTATACCTATTTTGATT	OrthocladiinaeCluster_232	Subfamily	1	1	1	7
contig_0135	TACATTATATTTTATTTTTGGAGCATGATCTGGAATAGTAGGAACATCTTTAAGTATATTAATTCGAGCTGAATTAGGACACCCTGGAACATTTATTGGGGATGACCAAATTTACAATGTGATTGTCACAGCACACGCATTTATTATAATTTTTTTTATAGTAATACCTATTTTAATT	Polypedilum_A	Genus	1	0	1	1
contig_0136	CACCCTCTACCTAGTATTTGGTGCCTGAGCGGGCATAGTCGGAACTGCCCTAAGCCTATTGATCCGGGCCGAACTTAGTCAGCCAGGGTCCCTCCTTGGCGACGACCAAATCTATAACGTTATTGTTACCGCACATGCCTTTGTCATAATCTTCTTTATAGTAATGCCCATCCTCATC	Barbatula	Genus	1	1	0	34
contig_0137	TACTTTATATTTTATTTTTGGAGCTTGATCAGGAATAGTAGGAACATCATTAAGTATATTAATCCGAGCAGAATTAGGACACCCAGGAACTTTAATTGGAGATGACCAAATTTATAATGTTATTGTAACAGCTCATGCATTTATCATAATTTTTTTCATAGTAATACCAATTTTAATT	Polypedilum_albicorne	species	1	1	1	1
contig_0139	TACCTTATATTTTATTTTTGGTGCTTGAGCTGGTATAGTAGGAACTTCATTGAGTTTATTAATCCGAGCTGAACTTGGTAACCCCGGGTCGTTAATTGGGGATGATCAAATTTATAATGTGATCGTTACAGCGCATGCTTTTATTATAATTTTTTTCATAGTTATACCTATTATAATT	Acentrella_sinaica	species	1	0	1	3
contig_0140	AACATTATATTTTGTTTTTGGAGCCTGATCTGGAATAGTAGGGACTTCTTTAAGAATTTTAATTCGAACTGAATTAGGTCACCCAGGAGCCCTTATTGGTGATGATCAAATTTATAATGTTGTAGTTACAGCTCATGCTTTTGTAATAATTTTTTTTATAGTAATACCTATTTTAATT	Hayesomyia_tripunctata	species	1	0	1	2
contig_0143	TTTATATTTCATTTTTGGTGCATGGTCAGGTATGGTGGGTACTTCCCTTAGTTTATTAATTCGAGCAGAACTTGGTAATCCTGGTTCTTTGATTGGTGATGATCAGATTTATAACGTTATTGTCACCGCCCATGCTTTTATTATGATTTTTTTTATAGTGATACCGATTATAATT	Baetis_fuscatus	species	0	1	1	1
contig_0144	AACTTTATATTTCATTTTTGGAGCTTGAGCTGGAATAGTTGGAACTTCTTTAAGTTTATTAATTCGTGCTGAACTTGGACAACCCGGATCTTTAATTGGAGATGATCAAGTTTATAATGTTATTGTAACTGCTCATGCATTTGTAATAATTTTTTTTATGGTTATACCTATTATAATT	Taeniopteryx_schoenemundi	species	1	1	1	6
contig_0145	TACTCTCTACTTTATTTTTGGTGCCTGATCAGGAATAGTAGGAACATCTTTAAGTTTATTAATTCGTGCAGAATTGGGGAATCCCGGCTCATTAATCGGTGATGACCAAATCTATAATGTAATTGTTACTGCTCATGCATTTATTATGATTTTTTTTATAGTGATACCTATTATGATT	Baetis_scambus	species	1	0	1	4
contig_0149	AACTTTATATTTTATTTTTGGGGCGTGATCTGGTATAGTAGGCACTTCTTTAAGAATTTTAATTCGAGCCGAATTAGGTCACGCAGGATCTTTAATTGGAGATGACCAAATTTATAACGTAATTGTTACCGCACATGCTTTTGTCATAATTTTTTTTATAGTAATACCTATTTTAATT	Orthocladius_rubicundus	species	1	1	1	3
contig_0150	CACCCTTTATTTTATTTTCGGTATTTGATCAGGTCTCGTAGGGTCATCTCTTAGATTTATTATTCGAATAGAATTAAGAACTCCTGGTAGATTTATTGGCAACGATCAAATCTATAACGTAATTGTTACATCTCATGCATTTATTATAATTTTTTTCATAGTTATACCAATTATAATT	Hydropsyche_pellucidula	species	1	1	1	3
contig_0152	AACCTTATACTTTATCTTAGGTGCTTGAGCTAGTGTAGTGGGAACCTCCCTAAGAGTAATTATCCGGTCAGAACTCAGGTCACCGGGAAACCTCATAAATGATGACCAGCTATATAATGTGACAGTAACTGCCCATGCTTTTGTAATAATTTTTTTTATAGTGATACCCATTATAATT	Gammarus_fossarum	species	1	1	1	14
contig_0153	AATATTATATTTTATTTTAGGAATTTGAGCAGGAATACTCGGGACTTCATTAAGAATATTAATTCGATTAGAATTAAGATCCCCCGGATTCCTAATTGGAAATGATCAAATTTATAATGTAATTGTAACTAGACATGCTTTTATCATAATTTTCTTTATAGTAATACCTATTATAGTA	Hydroptila_angulata	species	1	0	1	4
contig_0155	AACTCTTTATTTTATTTTCGGGGCTTGATCTGGAATAATTGGAACTTCACTAAGAATACTAATTCGAGCAGAATTAGGTCATCCAGGAACATTAATTGGAGATGACCAAATTTATAATGTAATTGTTACTGCTCATGCATTTATTATAATTTTTTTTATAGTTATACCAATTTTAATT	Virgatanytarsus_arduennensis	species	1	0	1	4
contig_0157	AACTCTTTATTTTATTTTCGGGGCTTGATCTGGAATAATTGGAACTTCACTAAGAATACTAATTCGAGCAGAATTAGGTCATCCAGGAACATTAATTGGAGATGATCAAATTTATAATGTAATTGTTACTGCTCATGCATTTATTATAATTTTTTTTATAGTTATACCAATTTTAATT	Virgatanytarsus_arduennensis	species	1	0	1	7
contig_0159	AACATTATATTTTATTTTTGGAGCTTGATCCGGAATAGTAGGGACAGCTTTAAGTATATTAATTCGAGCAGAATTAGGCCATCCTGGAACTTTTATTGGTGATGATCAAATTTATAATGTAATCGTAACAGCTCACGCTTTTATTATAATTTTTTTTATAGTTATACCTATTTTAATT	Microtendipes_confinis	species	1	1	1	31
contig_0160	AACTTTATATTTTATTTTTGGAGCTTGAGCAGGAATAGTGGGTACTTCTTTAAGAATCCTTATTCGAGCAGAACTAGGACATCCCGGAGCCTTAATTGGGGATGACCAAATTTATAATGTAATTGTTACAGCTCATGCCTTTATTATAATTTTTTTTATAGTAATACCAATTATAATT	Antocha_vitripennis	species	1	0	1	1
contig_0161	AACAATGTACCTAGCTTTCGGAACTTGAGCTGGAGTATTAGGGGCTAGATTCAGACTTTTAATTCGTATAGAACTTTCTCAACCAGGGGGCCTAATAAATAATGAACAACTTTATAATACAATTATTACATCCCACGCTTTTGTTATAATTTTTTTTGCTGTAATACCAATCTTAATT	Atractides_nodipalpis	species	1	1	0	2
contig_0162	AACTTTATATTTTATTTTTGGGGCTTGAGCAGGAATAGTGGGTACTTCTTTAAGAATCCTTATTCGAGCAGAACTAGGACATCCCGGAGCCTTAATTGGGGATGACCAAATTTATAATGTAATTGTTACAGCTCATGCTTTTATTATAATTTTTTTTATAGTAATACCAATTATAATT	Antocha_vitripennis	species	1	0	1	1
contig_0164	TACTTTATATTTCATTTTTGGTGCATGATCAGGTATGGTGGGTACTTCCCTTAGTTTATTAATTCGAGCAGAACTTGGTAATCCTGGTTCATTGATTGGTGATGATCAGATTTATAACGTTATTGTCACTGCCCATGCTTTTATTATGATTTTTTTTATAGTGATACCTATTATAATT	Baetis_fuscatus	species	1	1	1	1
contig_0165	AACCTTATATTTTATTTTTGGTGCTTGATCAGGGATAGTAGGAACTTCTTTAAGAATTCTTATTCGAGCTGAACTTGGGCACGCGGGATCTTTAATTGGAGACGACCAAATTTATAATGTAATTGTTACTGCACACGCCTTTGTAATAATTTTTTTTATAGTTATACCTATTTTAATT	Synorthocladius_semivirens	species	1	1	1	1
contig_0168	TTTATATTTCATTTTTGGTGCATGATCAGGTATGGTGGGTACTTCCCTTAGTTTATTAATTCGAGCAGAACTTGGTAATCCTGGTTCTTTGATTGGTGATGACCAGATTTATAACGTTATTGTCACTGCCCATGCTTTTATTATGATTTTTTTTATAGTGATACCTATTATAATT	Baetis_fuscatus	species	0	1	1	2
contig_0170	AACCTTATATTTTATTTTTGGGGCCTGATCAGGAATAGTTGGGACTTCTCTTAGAATACTAATTCGAGCTGAATTAGGACATCCCGGTACTTTTATTGGGGATGACCAAATTTATAATGTTATTGTTACAGCCCACGCTTTTATTATAATTTTTTTTATGGTGATACCTATTTTAATT	Tanytarsus_brundini	species	1	1	1	1
contig_0171	TACACTTTATTTTATTTTCGGAGCGTGGTCGGGGATGGTAGGCACATCTCTGAGTCTTTTAATTCGAGCCGAATTGGGTAATCCTGGTTCACTAATTGGGGATGACCAGATTTACAACGTTATTGTAACAGCCCATGCTTTTATTATGATTTTTTTTATAGTAATGCCGATTATGATT	Baetis_buceratus	species	1	1	1	7										1
contig_0172	AACTTTATACTTTATTTTCGGAGCTTGATCTGGAATAGTAGGTACTTCTTTAAGAATTTTAATTCGGGCTGAATTAGGTCATGCTGGATCCTTAATTGGAGATGATCAAATTTATAATGTAATTGTTACCGCTCATGCTTTTGTTATAATTTTTTTTATAGTTATGCCCATTTTAATT	Orthocladius_A	Genus	1	0	1	1
contig_0173	CCTTTATTTTATTTTCGGTATCTGATCAGGTCTCGTAGGATCATCACTTAGATTTATTATTCGAATAGAATTAAGAACTCCTGGTAGATTTATTGGCAACGACCAAATTTATAACGTAATTGTTACATCTCATGCATTTATTATAATTTTTTTTATAGTTATACCAATCATAATT	Hydropsyche_pellucidula	species	0	1	1	15
contig_0177	AACTCTTTATTTTATTTTCGGAGCTTGATCCGGTATAGTAGGAACTTCTTTAAGAATTTTAATTCGTGCTGAACTTGGACACCCTGGTACTTTTATTGGTGATGACCAAATTTATAACGTAATTGTTACTGCCCATGCTTTTATTATAATTTTTTTTATAGTAATACCAATCCTAATT	Paratendipes_albimanus	species	1	1	1	1
contig_0178	AACTTTATACTTTATTTTTGGAGCATGATCTGGTATAGTAGGTACATCCTTAAGAATTTTAATTCGAGCTGAGCTAGGTCACGCAGGCTCCTTAATTGGAGATGATCAAATTTATAACGTAATTGTTACTGCACATGCTTTTGTTATAATTTTTTTTATAGTAATACCTATTTTAATT	Orthocladiinae_A	Subfamily	1	0	1	1
contig_0179	AACTTTATATTTTATTTTTGGGGCTTGATCAGGAATAGTGGGTACTTCCCTTAGTATTCTTATTCGTGCTGAATTAGGGCATGCCGGTTCTTTAATTGGAGATGACCAAATTTATAATGTAATTGTTACTGCTCATGCCTTTGTAATAATTTTTTTTATAGTTATACCTATTTTAATT	Cricotopus_curtus	species	1	0	1	2
contig_0180	AACTTTATATTTTATTTTTGGGGCTTGAGCAGGAATAGTAGGAACTTCATTAAGAGTTTTAATTCGAGCTGAATTAGGACATCCTGGAGCATTAATTGGTGATGACCAAATTTATAATGTTATTGTTACTGCTCATGCATTTATTATAATTTTTTTTATAGTAATACCAATTATAATT	Diptera	Order	1	0	1	1
contig_0182	GACTTTATATTTTATTTTTGGTGCTTGATCAGGAATAGTAGGAACCTCTTTAAGAATTCTTATTCGAGCTGAATTAGGCCACGCAGGGTCATTAATTGGCGATGATCAGATTTATAACGTAATTGTTACGGCTCATGCCTTTGTAATAATTTTTTTTATAGTAATACCAATTTTAATT	OrthocladiinaeCluster_320	Subfamily	1	0	1	1
contig_0183	AACTTTATATTTTATTTTTGGAAGATGAGCAAGAATAGTGGGTACTTCTTTAAGTATAATTATTCGTACTGAACTAGGACATCCGGGATCCTTAATTGGAAATGATCAAATTTATAATACTATTGTAACTGCACATGCTTTTGTAATAATTTTTTTTATAGTTATACCAATTATAATT	Psychodidae	family	1	0	1	1
contig_0187	AACCTTATATTTTATTTTTGGTGCTTGATCAGGGATAGTAGGAACTTCTTTAAGAATTCTTATTCGAGCTGAACTTGGGCATGCGGGATCTTTAATTGGAGACGACCAAATTTATAATGTAATTGTTACTGCACACGCCTTTGTAATAATTTTTTTTATAGTTATACCTATTTTAATT	Synorthocladius_semivirens	species	1	1	1	2
contig_0188	TACTCTATATTTCATTTTTGGTGCTTGGGCAGGTATAGTAGGGACCTCATTAAGACTTTTAATTCGAGCCGAGTTGGGTAACCCGGGTTCATTAATTGGGGACGATCAAATTTATAACGTAATCGTAACTGCTCATGCCTTTATTATGATTTTTTTTATAGTGATACCTATTATAATT	Baetis_rhodani	species	1	1	1	11
contig_0191	AACTTTATATTTTATTTTTGGTGCCTGATCAGGAATAGTGGGTACTTCCCTTAGTATCCTTATTCGTGCAGAACTGGGTCATGCTGGTTCTTTAATTGGAGACGACCAAATTTATAATGTAATTGTTACTGCTCACGCTTTTGTTATAATTTTTTTTATAGTTATACCTATTTTAATT	Cricotopus_annulator	species	1	0	1	1
contig_0192	AACATTATATTTAATTTTTGGTGTTTGATGTGGACTTGTGGGTACAGGTTTGTCACTATTAATTCGATTTGAGTTAGGTTCTAACTCAGTGATTATGGATGAACATTTTTATAATGTTATTGTTACTGCACATGCTTTTATTATGATTTTTTTTATAGTAATACCTATAATAATT	Ancylus	Genus	1	0	1	1
contig_0193	TACTTTATACTTCATCTTTGGGGCCTGGGCTGGTATAGTAGGGACATCTCTAAGTCTTCTAATTCGTGCTGAGCTGGGTCAACCAGGGTCTCTTATTGGTGATGACCAAATCTATAATGTTATAGTTACTGCTCACGCTTTTGTCATAATTTTCTTCATTGTTATACCTATTATGATT	Perla_marginata	species	1	1	0	2
contig_0194	TACGTTGTATTTTATTTTCGGTGCCTGGTCGGGGATAGTGGGTACATCTTTAAGTCTACTTATTCGTGCTGAGCTCGGTAATCCAGGGTCTCTCATTGGTGATGACCAAATTTATAACGTTATCGTAACTGCTCATGCATTTATTATAATTTTTTTTATAGTGATACCAATTATAATT	Baetis_liebenauae	species	1	1	0	1
contig_0198	TACTTTATACTTCATCTTTGGGGCCTGGGCAGGGATAGTAGGTACATCTTTAAGTCTACTAATTCGTGCTGAATTGGGACAACCCGGATCCTTAATCGGTGATGACCAAATTTATAATGTTATTGTAACTGCCCACGCTTTTATTATGATTTTCTTCATAGTTATACCTATTATAATT	Ecdyonurus_venosus	species	1	1	1	62
contig_0200	AACCCTATATTTTATTTTTGGTGCATGATCTGGTATAGTTGGAACTTCTTTGAGTCTTTTAATTCGTGCTGAGTTAGGTCAGCCTGGATCCCTAATTGGTGATGATCAAATTTATAATGTAATTGTAACTGCCCATGCTTTCATTATAATTTTCTTTATAGTAATGCCTATTATGATT	Serratella_ignita	species	1	1	1	3
contig_0201	TACTTTATACTTCATTTTTGGTGCCTGAGCTGGAATAGTTGGGACGTCTTTGAGACTCCTTATTCGGGCAGAATTGGGTAACCCGGGATCATTGATTGGAGATGACCAAATTTACAACGTGATTGTCACTGCTCACGCTTTTATTATGATTTTCTTCATGGTTATGCCCATTATGATT	Alainites_muticus	species	1	1	1	12
contig_0204	TACTTTATACTTCATTTTTGGGGCCTGGGCAGGGATAGTAGGTACATCTTTAAGTCTACTAATTCGTGCTGAATTGGGACAACCCGGATCCTTAATCGGTGATGACCAAATTTATAATGTTATTGTAACTGCCCACGCTTTTATTATGATTTTCTTCATAGTTATACCTATTATAATT	Ecdyonurus_venosus	species	1	1	1	1
contig_0206	TACTTTATACTTCATTTTTGGTGCCTGAGCTGGAATAGTTGGGACGTCTTTGAGACTCCTTATTCGGGCAGAATTGGGTAACCCGGGATCATTGATTGGAGATGATCAAATTTACAACGTGATTGTCACTGCTCACGCTTTTATTATGATTTTCTTCATGGTTATGCCCATTATGATT	Alainites_muticus	species	1	1	1	2
contig_0207	TACTTTATACTTCATCTTTGGGGCCTGGGCAGGGATAGTAGGTACATCTTTAAGTCTACTAATTCGTGCTGAATTGGGACAACCCGGATCCTTAATCGGTGATGACCAAATTTATAATGTTATTGTAACTGCCCACGCCTTTATTATGATTTTCTTCATAGTTATACCTATTATAATT	Ecdyonurus_venosus	species	1	1	1	4
contig_0208	TACTTTATACTTCATCTTTGGGGCCTGGGCAGGGATAGTAGGTACATCTTTAAGTCTACTAATTCGTGCTGAATTGGGACAACCCGGATCCTTAATCGGTGATGACCAAATTTATAATGTTATTGTAACTGCCCACGCTTTTATTATAATTTTCTTCATAGTTATACCTATTATAATT	Ecdyonurus_venosus	species	1	1	1	1
contig_0209	AACACTATATTTCATTTTTGGAGCCTGAGCAGGTATAGTAGGGACGTCTTTAAGACTCCTTATTCGAGCTGAATTAGGACAACCAGGATCCCTGATTGGTGATGACCAAATTTATAATGTCATCGTAACAGCACACGCATTTGTAATAATTTTTTTTATAGTAATGCCTATTATAATT	Leuctra_fusca	species	1	1	1	9													1
contig_0210	TACTTTATACTTCATCTTTGGGGCCTGGGCAGGGATAGTAGGTACATCTTTAAGTCTACTAATTCGTGCTGAATTGGGGCAACCCGGCTCCTTAATCGGTGATGACCAAATTTATAATGTTATTGTAACTGCCCACGCTTTTATTATGATTTTCTTCATAGTTATACCTATTATAATT	Ecdyonurus_venosus	species	1	1	1	2
contig_0211	TACTCTTTATTTTATTTTTGGGGCTTGAGCAGGTATAGTAGGTACTTCGTTAAGACTTTTAATTCGGGCTGAGTTGGGTAACCCGGGTTCATTAATTGGTGATGACCAAATTTACAACGTAATTGTAACTGCCCACGCCTTTATTATAATTTTTTTTATAGTGATACCTATTATAATT	Baetis_rhodani	species	1	1	1	4
contig_0212	TACTTTATACTTCATCTTTGGGGCCTGGGCAGGGATAGTAGGTACATCTTTAAGTCTACTAATTCGTGCTGAATTGGGACAACCCGGATCCTTAATCGGTGATGATCAAATTTATAATGTTATTGTAACTGCCCACGCTTTTATTATGATTTTCTTCATAGTTATACCTATTATAATT	Ecdyonurus_venosus	species	1	1	1	1
contig_0213	AACTTTATATTTCATTTTTGGAGCTTGAGCAGGAATAGTAGGAACTTCTCTTAGAATACTAATTCGAGCTGAATTAGGTCATCCCGGATCCCTTATTGGTGATGATCAAATTTATAATGTTATTGTTACAGCCCATGCTTTTGTCATAATTTTTTTTATAGTAATACCTATTATAATT	Simulium_sp1	Genus	1	0	1	1
contig_0214	AACTTTATACTTCATTTTTGGAGCTTGAGCAGGAATAGTAGGAACTTCTCTTAGAATACTAATTCGAGCTGAATTAGGTCATCCCGGATCCCTTATTGGTGATGATCAAATTTATAATGTTATTGTTACAGCTCATGCTTTTGTCATAATTTTTTTTATAGTAATACCTATTATAATT	Simulium_sp1	Genus	1	0	1	6
contig_0215	AACACTATATTTCATTTTTGGAGCCTGAGCAGGTATAGTAGGGACGTCTTTAAGACTCCTTATTCGAGCTGAATTAGGACAACCAGGATCCCTGATTGGTGACGACCAAATTTATAATGTCATCGTAACAGCACACGCATTTGTAATAATTTTTTTTATAGTAATGCCTATTATAATT	Leuctra_fusca	species	1	0	1	1
contig_0216	TACTTTATACTTTATTTTCGGTGCCTGGGCTGGGATAGTAGGTACTTCTCTAAGTCTCTTAATTCGTGCTGAACTAGGTCAGCCTGGATCACTGATTGGAGATGATCAAATTTATAATGTTATTGTTACTGCTCATGCTTTTATTATGATTTTCTTTATGGTTATGCCTATCATAATT	Ecdyonurus_dispar	species	1	1	1	1
contig_0217	AACCCTATATTTTATTTTTGGTGCATGATCTGGTATAGTTGGAACTTCTTTAAGTCTTTTAATTCGTGCTGAGTTAGGTCAGCCTGGGTCCCTAATTGGTGATGATCAAATTTATAATGTAATTGTAACTGCCCATGCTTTCATTATAATTTTCTTTATAGTAATGCCTATTATGATT	Serratella_ignita	species	1	1	1	4
contig_0218	AACACTATATTTCATTTTTGGAGCCTGAGCAGGTATAGTAGGGACATCTTTAAGACTCCTTATTCGAGCTGAATTAGGACAGCCAGGATCCCTGATTGGTGATGACCAAATTTATAATGTCATCGTAACAGCACACGCATTTGTAATAATTTTTTTTATAGTAATGCCTATTATAATT	Leuctra_fusca	species	1	0	1	1
contig_0220	TACTTTATACTTCATCTTTGGGGCCTGGGCAGGGATAGTAGGTACATCTTTAAGTCTACTAATTCGTGCTGAATTGGGGCAACCCGGATCCTTAATCGGTGATGACCAAATTTATAATGTTATTGTAACTGCCCACGCTTTTATTATGATTTTCTTCATAGTTATACCTATTATAATT	Ecdyonurus_venosus	species	1	1	1	1
contig_0221	TACTTTATACTTCATCTTTGGGGCCTGGGCAGGGATAGTAGGCACATCTTTAAGTCTACTAATTCGTGCTGAATTGGGACAACCTGGATCCTTAATCGGTGATGACCAAATTTATAATGTTATTGTAACTGCCCACGCTTTTATTATGATTTTCTTCATAGTTATACCTATTATAATT	Ecdyonurus_venosus	species	1	1	1	1
contig_0222	TACTTTATACTTCATCTTTGGGGCCTGGGCAGGGATAGTAGGTACATCTTTAAGTTTACTAATTCGTGCTGAATTGGGACAACCCGGATCCTTAATCGGTGATGACCAAATTTATAATGTTATTGTAACTGCCCACGCTTTTATTATGATTTTCTTCATAGTTATACCTATTATAATT	Ecdyonurus_venosus	species	1	1	1	1
contig_0223	TACTTTATACTTCATCTTTGGGGCCTGGGCAGGGATAGTAGGTACATCTTTAAGTCTACTAATTCGTGCTGAATTGGGACAACCCGGATCCTTAATTGGTGATGACCAAATTTATAATGTTATTGTAACTGCCCACGCCTTTATTATGATTTTCTTCATAGTTATACCTATTATAATT	Ecdyonurus_venosus	species	1	1	1	1
contig_0224	TACTTTATACTTCATCTTTGGGGCCTGGGCAGGGATAGTAGGTACATCTTTAAGTCTACTAATTCGTGCTGAATTGGGACAACCTGGATCCTTAATCGGTGATGACCAAATTTATAATGTTATTGTAACTGCCCACGCTTTTATTATGATTTTCTTCATAGTTATACCTATTATAATT	Ecdyonurus_venosus	species	1	1	1	5
contig_0225	AACACTATATTTCATTTTTGGAGCCTGAGCAGGTATAGTAGGGACGTCTTTAAGACTCCTTATTCGAGCTGAATTAGGGCAACCAGGATCCCTGATTGGTGATGACCAAATTTATAATGTCATCGTAACAGCACACGCATTTGTAATAATTTTTTTTATAGTAATACCTATTATAATT	Leuctra_fusca	species	1	1	1	1
contig_0226	TACTTTATACTTCATCTTTGGGGCCTGGGCAGGGATAGTAGGTACATCTTTAAGTCTACTGATTCGTGCTGAATTGGGACAACCCGGATCCTTAATCGGTGATGATCAAATTTATAATGTTATTGTAACTGCCCACGCTTTTATTATGATTTTCTTCATAGTTATACCTATTATAATT	Ecdyonurus_venosus	species	1	1	1	2
contig_0227	TACTTTATACTTCATCTTTGGGGCCTGGGCAGGGATAGTAGGTACATCTTTAAGTCTACTGATTCGTGCTGAATTGGGACAACCCGGATCCTTAATCGGTGATGACCAAATTTATAATGTTATTGTAACTGCCCACGCTTTTATTATGATTTTCTTCATAGTTATACCTATTATAATT	Ecdyonurus_venosus	species	1	1	1	2
contig_0229	TTTATATTTCATTTTTGGTGCATGATCAGGTATGGTGGGTACTTCCCTTAGTTTATTAATTCGAGCAGAACTTGGTAATCCTGGTTCTTTGATTGGCGATGATCAGATTTATAACGTTATTGTCACTGCCCATGCTTTTATTATGATTTTTTTTATAGTGATACCTATTATGATT	Baetis_fuscatus	species	0	1	1	19
contig_0233	TACTTTATACTTCATCTTTGGGGCCTGGGCAGGGATAGTAGGTACATCTTTAAGTCTACTAATTCGTGCTGAATTGGGACAACCCGGATCCTTAATCGGTGATGACCAAATTTATAATGTTATTGTAACTGCCCACGCCTTTATTATGATTTTTTTCATAGTTATACCTATTATAATT	Ecdyonurus_venosus	species	1	1	0	1
contig_0236	TTTATATTTCATTTTTGGTGCATGATCAGGAATGGTGGGTACTTCCCTTAGTTTATTAATTCGAGCAGAACTTGGTAATCCTGGTTCTTTGATTGGCGATGATCAGATTTATAACGTTATTGTCACTGCCCATGCTTTTATTATGATTTTTTTTATAGTGATACCTATTATGATT	Baetis_fuscatus	species	0	1	1	1
contig_0238	TACTCTTTATTTTATTTTCGGAGCTTGATCTGGAATAGTAGGTACTTCTTTAAGTATCTTAATTCGTTTAGAATTAGGTCATCCAGGTTCTTTAATTGGAGATGATCAAATCTATAATGTAATTGTTACAGCTCATGCCTTTGTTATAATTTTTTTTATAGTTATACCTATCTTAATT	Thienemanniella	Genus	1	1	1	29
contig_0252	TTTATATTTCATCTTTGGTGCTTGGGCTGGTATAGTAGGTACGTCATTGAGTTTATTAATCCGAGCTGAATTGGGTAACCCTGGGTCTTTAATTGGTGATGACCAAATTTATAATGTGATCGTTACAGCCCATGCCTTTATCATAATTTTTTTTATGGTTATACCTATTATAATC	Procloeon_pulchrum	species	0	1	1	3
contig_0272	TACTTTATATTTCATCTTTGGGGCCTGGGCAGGGATAGTAGGTACATCTTTAAGTCTACTAATTCGTGCTGAATTGGGACAACCCGGATCCTTAATCGGTGATGACCAAATTTATAATGTTATTGTAACTGCCCACGCTTTTATTATGATTTTCTTCATAGTTATACCTATTATAATT	Ecdyonurus_venosus	species	1	0	1	1
contig_0273	TACTTTATACTTCATCTTTGGGGCCTGGGCAGGGATAGTAGGTACATCTTTAAGTCTACTAATTCGTGCTGAATTGGGACAACCCGGATCCTTAATCGGTGATGACCAAATTTATAATGTTATTGTAACTGCCCATGCTTTTATTATGATTTTCTTCATAGTTATACCTATTATAATT	Ecdyonurus_venosus	species	1	1	1	1
contig_0274	TACTTTATACTTCATCTTTGGGGCCTGGGTAGGGATAGTAGGTACATCTTTAAGTCTACTAATTCGTGCTGAATTGGGACAACCCGGATCCTTAATCGGTGATGACCAAATTTATAATGTTATTGTAACTGCCCACGCCTTTATTATGATTTTCTTCATAGTTATACCTATTATAATT	Ecdyonurus_venosus	species	1	1	0	1
contig_0277	TACTTTATACTTCATCTTTGGGGCTTGAGCAGGTATGGTTGGAACCTCTTTAAGCCTGCTTATTCGGGCTGAGCTTGGTCAGCCAGGATCTTTGATTGGGGATGACCAAATTTACAATGTTATTGTAACTGCTCACGCCTTTATTATAATTTTCTTCATGGTAATGCCCATTATAATTG	Ecdyonurus_sp2	Genus	1	1	1	8																																			1
contig_0280	TACTTTATACTTCATCTTTGGGGCCTGGGCAGGTATAGTAGGTACATCTTTAAGTCTACTAATTCGTGCTGAATTGGGACAACCCGGATCCTTAATCGGTGATGACCAAATTTATAATGTTATTGTAACTGCCCACGCTTTTATTATGATTTTCTTCATAGTTATACCTATTATAATT	Ecdyonurus_venosus	species	1	1	0	1
contig_0282	TACTCTATATTTCATTTTTGGTGCTTGGGCAGGTATGGTAGGTACCTCATTAAGACTTTTAATTCGAGCCGAGTTGGGTAACCCGGGTTCATTAATTGGGGACGATCAAATTTATAACGTAATCGTAACTGCTCATGCCTTTATTATGATTTTTTTTATAGTGATACCTATTATAATT	Baetis_rhodani	species	1	1	0	2																																		1
contig_0283	TACTTTATACTTTATTTTCGGTGCCTGGGCCGGGATAGTAGGTACTTCTCTAAGTCTCTTAATTCGTGCTGAACTAGGACAGCCTGGGTCACTGATTGGAGATGATCAAATTTATAATGTTATTGTTACTGCTCATGCTTTTATTATGATTTTCTTTATGGTTATACCTATTATAATT	Ecdyonurus_dispar	species	1	1	1	1
contig_0284	AACTTTATACTTCATTTTTGGAGCTTGAGCAGGAATAGTAGGAACTTCTCTTAGAATACTAATTCGAGCTGAATTAGGCCATCCCGGATCCCTTATTGGTGATGATCAAATTTATAATGTTATTGTTACAGCCCATGCTTTTGTCATAATTTTTTTTATAGTAATACCTATTATAATT	Simulium_sp1	Genus	1	0	1	1
contig_0285	TACCCTGTATTTTATTTTTGGTGCTTGGGCTGGTATGGTAGGAACTTCACTAAGACTTTTAATCCGAGCAGAGCTGGGTAATCCTGGTTCATTGATTGGTGACGACCAAATTTATAACGTTATTGTAACCGCGCACGCTTTTATTATGATTTTTTTTATAGTGATACCTATTATAATT	Baetis_rhodani	species	1	1	1	3
contig_0286	TTTATACTTTATTTTCGGTGCCTGGGCTGGGATAGTAGGTACTTCTCTAAGTCTCTTAATTCGTGCTGAACTAGGACAGCCTGGATCACTGATTGGAGATGATCAAATTTATAATGTTATTGTTACTGCTCATGCTTTTATTATAATTTTCTTTATGGTTATGCCTATCATAATT	Ecdyonurus_dispar	species	0	1	1	2
contig_0287	TACTTTATACTTCATCTTTGGGGCCTGGGCAGGAATAGTAGGTACATCTTTAAGTCTACTAATTCGTGCTGAATTGGGACAACCCGGATCCTTAATCGGTGATGACCAAATTTATAATGTTATTGTAACTGCCCACGCTTTTATTATGATTTTCTTCATAGTTATACCTATTATAATT	Ecdyonurus_venosus	species	1	1	1	1
contig_0288	TACTTTATACTTCATCTTTGGGGCCTGGGCAGGGATAGTGGGTACATCTTTAAGTCTACTAATTCGTGCTGAATTGGGACAACCCGGATCCTTAATCGGTGATGACCAAATTTATAATGTTATTGTAACTGCCCACGCTTTTATTATGATTTTCTTCATAGTTATACCTATTATAATT	Ecdyonurus_venosus	species	1	1	1	1
contig_0289	TACTCTATATTTCATTTTTGGTGCTTGGGCAGGTATGGTAGGGACCTCATTAAGACTTTTAATTCGAGCCGAGTTGGGTAAACCGGGTTCATTAATTGGGGACGATCAAATTTATAACGTAATCGTAACTGCTCATGCCTTTATTATGATTTTTTTTATAGTGATACCTATTATAATT	Baetis_rhodani	species	1	1	1	1
contig_0290	AACTCTTTATTTTATTTTTGGTGCTTGATCTGGAATAGTAGGTACATCTTTAAGAATTTTAATTCGGTTAGAATTAGGGCACCCAGGATCGTTAATTGGTGACGACCAAATTTATAATGTAATTGTTACTGCACATGCTTTTGTAATAATTTTTTTTATAGTAATACCAATTTTAATT	OrthocladiinaeCluster_1	Subfamily	1	0	1	2
contig_0291	AACTTTATATTTTATTTTTGGAGCTTGAGCAGGAATAGTGGGTACTTCTTTAAGAATCCTTATTCGAGCAGAACTAGGACATCCCGGAGCCTTAATTGGGGATGACCAAATTTATAATGTAATTGTTACAGCTCATGCTTTTATTATAATTTTTTTTATAGTTATACCTATTATAATT	Antocha_vitripennis	species	1	0	1	7
contig_0298	TCTTTATTTTATCTTTGGTGCATGAGCAGGAATAGTAGGAACTTCTTTAAGTTTACTTATTCGAGCTGAATTAGGTCAACCCGGGTCATTGATTGGGGATGATCAAATTTATAATGTTATTGTGACAGCACACGCTTTTATTATGATTTTCTTTATAGTTATGCCTATTATAATT	Rhithrogena_gratianopolitana	species	0	1	1	4
contig_0309	AACCTTATATTTTATTTTCGGAGCTTGAGCTGGAATAGTTGGGACTTCCCTTAGTATGCTAATTCGAGCTGAATTAGGTCATCCTGGTTCACTTATTGGGGATGATCAAATTTATAATGTAATTGTTACAGCTCATGCTTTTGTAATAATTTTTTTTATAGTTATACCTATTATAATT	Simulium_bezzii	species	1	0	1	1
contig_0310	AACACTTTATTTTATTTTTGGTGCTTGATCAGGAATAGTAGGAACTTCTTTAAGAATTTTAATTCGAGCTGAATTAGGTCATGCCGGTTCTTTAATTGGCGATGATCAAATTTATAATGTTATTGTTACAGCTCATGCTTTTGTTATAATTTTTTTTATAGTTATACCTATTTTAATT	OrthocladiusCluster_89	Subfamily	1	1	1	4
contig_0311	AACCTTATATTTTATTTTCGGAGCTTGAGCTGGAATAGTTGGGACTTCCCTTAGTATACTAATTCGAGCTGAATTAGGTCATCCTGGTTCACTTATTGGCGATGATCAAATTTATAATGTAATTGTTACAGCTCATGCTTTTGTAATAATTTTTTTTATAGTTATACCTATTATAATT	Simulium_bezzii	species	1	0	1	2
contig_0312	AACCTTATATTTTATTTTCGGAGCTTGAGCTGGAATAGTTGGGACTTCCCTTAGTATACTAATTCGAGCTGAATTAGGTCATCCTGGTTCACTTATTGGGGATGATCAAATTTATAATGTAATTGTTACAGCTCATGCTTTTGTAATAATTTTTTTTATAGTTATACCTATTATAATT	Simulium_bezzii	species	1	1	1	2
contig_0313	AACTTTATACTTCATTTTTGGAGCTTGAGCAGGAATAGTAGGAACTTCTCTTAGAATACTAATTCGAGCTGAATTAGGTCATCCCGGATCCCTTATTGGCGATGATCAAATTTATAATGTTATTGTTACAGCTCATGCTTTTGTCATAATTTTTTTTATAGTAATACCTATTATAATT	Simulium_sp1	Genus	1	0	1	1
contig_0314	AACTTTATACTTCATTTTTGGAGCTTGGGCAGGAATAGTAGGAACTTCTCTTAGAATACTAATTCGAGCTGAATTAGGTCATCCCGGATCCCTTATTGGTGATGATCAAATTTATAATGTTATTGTTACAGCTCATGCTTTTGTCATAATTTTTTTTATAGTAATACCTATTATAATT	Simulium_sp1	Genus	1	0	1	1
contig_0315	AACTTTATACTTCATTTTTGGAGCTTGAGCAGGAATAGTAGGAACTTCTCTTAGAATACTAATTCGGGCTGAATTAGGTCATCCCGGATCCCTTATTGGTGATGATCAAATTTATAATGTTATTGTTACAGCTCATGCTTTTGTCATAATTTTTTTTATAGTAATACCTATTATAATT	Simulium_sp1	Genus	1	0	1	1
contig_0316	AACTCTATATTTTATTTTTGGAGCTTGAGCAGGAATAGTAGGAACTTCTCTTAGAATACTAATTCGAGCTGAATTAGGACATCCTGGGTCTCTTATTGGAGATGATCAAATTTATAATGTGATTGTCACAGCCCATGCTTTTGTAATAATTTTCTTCATAGTTATGCCTATTATAATT	Simulium_ornatum	species	1	0	1	1
contig_0318	AACCTTATACTTCATCTTAGGTGCTTGAGCTAGTGTAGTGGGAACCTCACTAAGAGTAATTATCCGGTCAGAACTCAGGTCACCGGGAAACCTCATAAATGATGACCAGCTATATAACGTCACAGTAACTGCCCATGCTTTTGTAATAATTTTTTTTATAGTGATACCCATTATAATC	Gammarus_fossarum	species	1	1	1	16															1	1
contig_0319	AACATTATATTTCATTTTTGGAGCATGATCAGGCATAGTGGGAACTTCACTAAGAATTTTAATTCGTGCAGAACTAGGGCACGCCGGCTCATTAATTGGTGATGATCAGATTTATAATGTAATTGTTACTGCTCATGCTTTTGTCATGATCTTTTTTATAGTTATACCTATTTTAATT	OrthocladiinaeCluster_261	Subfamily	1	0	1	4
contig_0322	AACTCTATACTTTATTTTCGGAGCTTGAGCAGGAATAGTAGGAACTTCCCTAAGTATACTTATTCGAGCAGAATTAGGACACCCTGGTTCTTTGATTGGGGATGACCAAATTTATAACGTAATTGTTACAGCTCATGCATTTGTAATAATTTTTTTTATAGTAATACCAATTATAATT	Simulium_velutinum	species	1	1	1	2
contig_0323	TACTTTATATTTTATTTTTGGGGCTTGGGCTGGTATAGTAGGTACTTCTCTAAGCCTATTAATCCGGGCGGAACTTGGTAACCCGGGTTCACTTATTGGGGACGACCAGATTTACAATGTTATTGTTACTGCCCATGCGTTTATTATAATCTTTTTTATAGTTATACCAATCATAATT	Acentrella_sinaica	species	1	1	1	2
contig_0324	AACATTATATTTTATTTTTGGCGCTTGGTCAGGAATAGTGGGTACCTCCCTTAGTATCCTTATTCGGGCCGAGCTAGGTCATGCTGGCTCTTTAATTGGAGACGACCAAATTTATAATGTAATTGTTACTGCTCATGCTTTTGTAATAATTTTTTTTATAGTAATACCTATTCTAATT	OrthocladiinaeCluster_264	Subfamily	1	1	1	24
contig_0326	TTTATATTTCATCTTTGGTGCATGATCAGGTATGGTGGGTACTTCCCTTAGTTTATTAATTCGGGCAGAACTTGGTAATCCTGGTTCTTTGATTGGTGATGATCAGATTTATAACGTTATTGTCACCGCCCATGCTTTTATTATGATTTTTTTTATAGTGATACCTATTATAATT	Baetis_fuscatus	species	0	1	1	3
contig_0327	AACACTATATTTCATTTTTGGAGCCTGAGCAGGTATAGTAGGGACGTCCTTAAGACTCCTTATTCGAGCTGAACTAGGCCAACCAGGATCCCTGATTGGTGATGACCAAATTTATAATGTCATCGTAACAGCACACGCATTTGTAATAATTTTTTTTATGGTAATACCTATTATAATT	Leuctra_fusca	species	1	1	1	1
contig_0328	TTTATATTTCATTTTTGGTGCATGATTAGGTATGGTGGGTACTTCCCTTAGTTTATTAATTCGAGCAGAACTTGGTAATCCTGGTTCTTTGATTGGTGATGATCAGATTTATAACGTTATTGTCACCGCCCATGCTTTTATTATGATTTTTTTTATAGTGATACCGATTATAATT	Baetis_fuscatus	species	0	1	1	1
contig_0329	TACCTTATATTTCATTTTTGGTGCATGATCAGGTATGGTGGGTACTTCCCTTAGTTTATTAATTCGAGCAGAACTTGGTAATCCTGGTTCTTTGATTGGTGATGATCAGATTTATAACGTTATTGTCACTGCCCATGCTTTTATTATGATTTTTTTTATAGTGATACCTATTATAATT	Baetis_fuscatus	species	1	1	1	3
contig_0331	AACTTTATACTTCATTTTTGGAGCTTGAGCAGGAATAGTAGGAACTTCTCTTAGAATACTAATTCGAGCTGAATTAGGTCATCCCGGATCCCTTATTGGTGATGATCAAATTTATAATGTTATTGTTACAGCTCATGCTTTTGTCATAATTTTTTTTATAGTTATACCTATTATAATT	Simulium_sp1	Genus	1	1	1	1
contig_0333	AACTTTATATTTTATTTTTGGAGCCTGAGCTGGAATAGTGGGTACTTCCCTTAGTATACTTATTCGAGCCGAATTAGGACACCCAGGCTCTCTAATTGGAGACGACCAAATTTATAATGTAATTGTTACTGCTCATGCTTTTGTAATAATTTTTTTTATAGTTATACCAATTATAATT	Simulium_sp2	Genus	1	1	1	6																									1
contig_0334	AACATTATATTTTATTTTCGGAGCTTGAGCTGGAATAGTTGGGACTTCCCTTAGTATACTAATTCGAGCTGAATTAGGTCATCCTGGTTCACTTATTGGTGATGATCAAATTTATAATGTAATTGTTACAGCTCATGCTTTTGTAATAATTTTTTTTATAGTTATACCTATTATAATT	Simulium_bezzii	species	1	0	1	1
contig_0341	TACTTTATACTTCATCTTTGGGGCCTGGGCAGGGATAGTAGGTACATCTTTAAGTCTACTAATTCGTGCTGAATTGGGACAACCCGGATCCTTAATCGATGATGACCAAATTTATAATGTTATTGTAACTGCCCACGCCTTTATTATGATTTTCTTCATAGTTATACCTATTATAATT	Ecdyonurus_venosus	species	1	1	1	1
contig_0343	AACTTTATACTTCATTTTTGGGGCTTGAGCAGGAATAGTAGGAACTTCTCTTAGAATGCTAATTCGAGCTGAATTAGGTCATCCCGGATCCCTTATTGGTGATGATCAAATTTATAATGTTATTGTTACAGCTCATGCTTTTGTCATAATTTTTTTTATAGTAATACCTATTATAATT	Simulium_sp1	Genus	1	0	1	1
contig_0344	TACTCTATATTTCATTTTTGGTGCTTGGGCAGGTATGGTAGGGACCTCGTTAAGACTTTTAATTCGAGCCGAGTTGGGTAACCCGGGTTCATTAATTGGGGACGATCAAATTTATAACGTAATCGTAACTGCTCATGCCTTTATTATGATTTTTTTTATAGTGATACCTATTATAATT	Baetis_rhodani	species	1	1	1	2
contig_0345	AACATTATATTTTATTTTTGGTGCTTGATCAGGTATAGTTGGAACTTCTTTAAGAATTTTAATTCGTGCTGAATTAGGACACGCTGGATCTTTAATCGGAGACGATCAAATTTACAATGTAATTGTAACTGCTCATGCTTTTGTAATGATTTTTTTTATAGTTATACCTATTTTAATT	Cricotopus_rufiventris	species	1	0	1	8
contig_0346	TACTTTATATTTTATTTTCGGTGCTTGATCAGGAATAGTAGGAACTTCTTTAAGAATTTTAATTCGTGCAGAATTAGGTCACGCAGGTTCATTAATTGGTGATGATCAAATTTATAATGTTATTGTAACAGCTCATGCTTTTGTAATAATTTTTTTTATAGTAATACCTATTTTAATT	Orthocladius_nitidoscutellatus	species	1	1	1	5
contig_0347	TACTTTATATTTCATCTTTGGTGCATGATCAGGTATGGTGGGTACTTCCCTTAGTTTATTAATTCGGGCAGAACTTGGTAATCCTGGTTCTTTGATTGGTGATGATCAGATTTATAACGTTATTGTCACCGCCCATGCTTTTATTATGATTTTTTTTATAGTGATACCGATTATAATT	Baetis_fuscatus	species	1	1	1	36																																				1
contig_0348	AACCCTTTATTTTATTTTTGGTGCTTGATCTGGTATAGTTGGTACTTCTTTAAGAATGCTAATTCGAGCAGAATTAGGACGACCAGGAACATTTATTGGAGATGACCAAGTTTATAATGTTATTGTAACAGCTCATGCTTTTATTATAATTTTTTTTATAGTTATACCTATTTTAATT	RheotanytarsusCluster_247	Genus	1	1	1	1
contig_0349	AACTTTATATTTCATTTTTGGAGCTTGAGCTGGAATAGTTGGAACTTCTTTAAGTTTATTAATTCGTGCTGAACTTGGGCAACCCGGGTCTTTAATTGGAGATGATCAAGTTTATAATGTTATTGTAACTGCTCATGCATTTGTAATAATTTTTTTTATGGTTATACCTATTATAATT	Taeniopteryx_schoenemundi	species	1	1	1	1
contig_0350	AACACTTTATTTTATTTTTGGTGCTTGATCAGGAATAGTAGGAACTTCTTTAAGAATTTTAATTCGAGCTGAATTAGGTCATGCCGGTTCTTTAATTGGCGATGATCAAATCTATAATGTTATTGTTACAGCTCATGCTTTTGTTATAATTTTTTTTATAGTTATACCTATTTTAATT	OrthocladiusCluster_89	Genus	1	1	1	2
contig_0351	AACCCTATATTTTATTTTTGGAGCCTGATCTGGTATAGTTGGAACTTCTTTAAGTCTCTTAATTCGTGCTGAGTTAGGCCAGCCAGGATCCCTAATTGGTGATGACCAAATTTATAATGTAATTGTAACCACCCATGCTTTCATTATAATTTTCTTTATAGTAATACCTATTATAATT	Serratella_ignita	species	1	0	1	1
contig_0352	GACTTTATATTTTATTTTTGGTATTTGATCAGGCATAGTGGGTACTTCTTTGAGCTTAATAATTCGTACAGAATTAGGTCAGCCAGGTTATTTAATTGGAGATGACCAAATTTATAATGTTATTGTAACTGCTCATGCTTTTATTATAATTTTCTTTATAGTTATACCTATTATAATT	Oligoneuriella_rhenana	species	1	0	1	2
contig_0353	AACCCTTTATTTTATTTTTGGTGCTTGATCTGGTATAGTTGGTACTTCTTTAAGAATGCTAATTCGAGCAGAATTAGGACGTCCAGGGACATTTATTGGAGATGACCAAGTTTATAATGTTATTGTAACAGCTCATGCTTTTATTATAATTTTTTTTATAGTTATACCTATTTTAATT	RheotanytarsusCluster_247	Genus	1	1	1	3
contig_0354	AACCTTATATTTTATTTTCGGAGCTTGAGCTGGAATAGTTGGGACTTCCCTTAGTATGCTAATTCGAGCTGAATTAGGTCATCCTGGTTCACTTATTGGTGATGATCAAATTTATAATGTAATTGTTACAGCTCATGCTTTTGTAATAATTTTTTTTATAGTTATACCTATTATAATT	Simulium_bezzii	species	1	0	1	1
contig_0355	AACGTTATATTTTATTTTTGGAGCTTGGGCAGGAATAGTAGGAACTTCATTAAGAATTCTTATTCGGGCTGAATTAGGTCATGCCGGTTCATTAATTGGTGATGATCAAATTTATAATGTAATTGTTACAGCTCATGCTTTTGTAATAATTTTTTTTATAGTTATACCTATTTTAATT	Barbadocladius	Genus	1	0	1	3
contig_0357	AACACTTTATTTTATTTTTGGTGCTTGATCAGGAATAGTAGGAACTTCTTTAAGAATTTTAATTCGTGCCGAATTAGGTCATGCCGGTTCTTTAATTGGTGATGATCAAATTTATAATGTTATCGTTACTGCTCATGCTTTTGTTATAATTTTTTTTATAGTAATGCCTATTTTAATT	OrthocladiusCluster_181	Genus	1	1	1	2
contig_0361	AACATTATATTTTATTTTTGGCGCTTGAGCTGGAATAGTAGGGACTTCTTTAAGTATTTTAATTCGAGCTGAATTAGGCCATCCTGGAGCTTTAATTGGAGACGATCAAATTTATAATGTTATTGTAACAGCTCATGCTTTTGTAATAATTTTTTTTATAGTTATACCAATTATAATT	Ceratopogonidae	family	1	1	1	3
contig_0362	AACTCTTTATTTTATTTTCGGAGCTTGATCTGGAATAATCGGAACCTCACTAAGATTGCTCATTCGTGCTGAATTAGGTCAACCGGGATCGTTAATTGGAGACGACCAAATTTATAATGTTATTGTAACTGCTCATGCATTTATTATAATTTTCTTTATAGTAATACCTATTATAATT	Ephemera_danica	species	1	1	1	1
contig_0368	TACTTTATACTTTATTTTCGGTGCCTGGGCTGGGATAGTAGGTACTTCTCTAAGTCTCTTAATTCGTGCTGAACTAGGACAGCCTGGATCACTGATTGGGGACGATCAAATTTATAATGTTATTGTTACTGCTCATGCTTTTATTATGATTTTCTTTATGGTTATACCTATTATAATT	Ecdyonurus_dispar	species	1	1	1	1
contig_0369	AACATTATATTTTATTTTTGGCGCTTGAGCTGGAATAGTAGGGACTTCTTTAAGTATTTTAATTCGAGCTGAATTAGGCCATCCTGGAGCTTTAATTGGAGACGATCAAATTTATAATGTTATTGTAACAGCTCATGCTTTTGTAATAATTTTTTTTATAGTTATACCAATCATAATT	Ceratopogonidae	family	1	1	1	1
contig_0370	AACTTTATATTTTATTTTTGGAGCCTGAGCTGGAATAGTAGGTACTTCCCTTAGTATACTTATTCGAGCCGAATTAGGACACCCAGGGTCTCTAATTGGAGACGACCAAATTTATAATGTAATTGTTACTGCTCATGCTTTTGTAATAATTTTTTTTATAGTTATACCAATTATAATT	Simulium_sp2	Genus	1	1	1	7
contig_0371	AACTCTATATTTTATTTTTGGAGCTTGAGCAGGAATAGTAGGAACTTCTCTTAGAATACTAATTCGAGCTGAATTAGGACATCCTGGATCTCTTATTGGAGATGATCAAATTTATAATGTGATTGTCACAGCCCATGCTTTTGTAATAATTTTTTTTATAGTTATACCTATTATAATT	Simulium_ornatum	species	1	1	1	1
contig_0372	TACTTTATATTTTATTTTTGGAGCCTGATCTGGAATGGTTGGAACTTCTCTAAGAATTCTAATTCGAGCCGAATTAGGGCACGCCGGTTCTTTAATTGGCGACGATCAAATTTATAATGTAATTGTAACAGCACACGCTTTTGTTATAATTTTTTTTATAGTTATACCTATTTTAATC	ParacladiusCluster_92	Genus	1	1	0	3
contig_0373	CCTTTATTTTATTTTTGGAGCTTGAGCTGGAATAGTAGGAACCTCATTAAGCCTTCTTATTCGGGCTGAATTAGGCCAGCCTGGGTCTTTGATTGGAGATGACCAAATTTATAATGTCATTGTCACTGCCCATGCTTTTATCATGATTTTCTTTATAGTTATGCCAATTATGATT	Rhithrogena_sp._3/sp.8__LV-2010	Genus	0	1	1	3
contig_0377	TACATTATATTTTATTTTTGGAGCTTGATCTGGAATAATAGGTACATCATTAAGAATATTAATTCGAGCCGAATTAAGACATCCCGGAAACCTAATTGGAGATGATCAAATTTATAATGTAATTGTTACAGCTCACGCTTTTATTATAATTTTTTTTATAGTTATACCTATTTTAATT	Chironominae_A	subfamily	1	0	1	1
contig_0378	AACTTTATATTTTATTTTTGGAGCTTGATCAGGGATAGTAGGAACTTCCCTAAGAATTTTAATTCGAGCCGAATTAGGTCATGCTGGTTCATTAATTGGTGACGACCAAATTTATAATGTAATTGTTACTGCTCATGCTTTTGTAATAATTTTTTTTATAGTTATACCTATTTTAATT	Cricotopus	Genus	1	0	1	3
contig_0384	TACTTTATACTTTATTTTCGGTGCCTGGGCTGGGATAGTAGGTACTTCTCTAAGTCTCTTAATTCGTGCTGAACTAGGACAGCCTGGATCACTGATTGGAGATGATCAAATTTATAATGTTATTGTTACTGCTCATGCTTTTATTATGATTTTCTTTATGGTTATACCTATTATAATT	Ecdyonurus_dispar	species	1	1	1	1
contig_0393	AACTTTATATTTTATTTTTGGAAGATGAGCAAGAATAGTGGGTACTTCTTTAAGTATAATTATTCGTACTGAACTAGGACATCCAGGTTCCTTAATTGGAAATGATCAAATTTATAATACTATTGTAACTGCACATGCTTTTGTAATAATTTTTTTTATAGTTATACCAATTATAATT	Psychodidae	family	1	0	1	1
contig_0394	AACACTATATTTTATTTTTGGAGCATGGTCAGGAATAGTTGGTACTTCCCTTAGTATCCTAATTCGAGCTGAACTAGGACATGCCGGCTCCCTAATTGGAGACGATCAAATTTATAATGTAATCGTTACTGCTCATGCTTTTGTAATAATTTTTTTTATAGTTATACCTATTTTAATT	Cricotopus_trifascia	species	1	1	1	4
contig_0395	AACACTATATTTCATTTTTGGAGCCTGAGCAGGTATAGTAGGGACGTCTTTGAGACTCCTTATTCGAGCTGAATTAGGACAACCAGGATCCCTGATTGGTGATGACCAAATTTATAATGTCATCGTAACAGCACACGCATTTGTAATAATTTTTTTTATAGTAATGCCTATTATAATT	Leuctra_fusca	species	1	0	1	1
contig_0397	AACCCTATATTTTATTTTTGGAGCCTGATCTGGTATAGTTGGGACTTCTTTAAGTCTCTTAATTCGTGCTGAGTTAGGCCAGCCAGGATCCCTAATTGGTGATGATCAAATTTATAATGTAATTGTAACCGCCCATGCTTTCATTATAATTTTCTTTATAGTAATACCTATTATAATT	Serratella_ignita	species	1	0	1	2
contig_0398	TACTTTATATTTCATTTTTGGTGCATGATCAGGTATGGTGGGTACTTCCCTTAGTTTATTAATTCGAGCAGAACTTGGTAATCCTGGTTCTTTGATTGGTGATGATCAGATTTATAACGTTATTGTCACTGCCCATGCTTTTATTAAGATTTTTTTTATAGTGATACCTATTATAATT	Baetis_fuscatus	species	1	1	1	1
contig_0399	TACTCTTTATTTTATCTTTGGTGCATGAGCAGGAATAGTAGGAACTTCTTTAAGTTTACTTATTCGAGCTGAATTAGGTCAACCCGGATCATTGATTGGGGATGACCAAATTTATAATGTTATTGTGACAGCACATGCTTTTATTATGATTTTCTTTATAGTTATGCCTATTATAATT	Rhithrogena_gratianopolitana	species	1	1	1	5
contig_0417	AACTCTCTATTTCATTCTAGGGGTCTGAGCAGGTATGGTTGGTGCTGGTATAAGCCTTCTCATTCGAATCGAGCTAAGGCAACCAGGTGCCTTCCTAGGAAGGGACCAACTATATAATACAATTGTTACAGCCCATGCATTTGTAATAATTTTCTTTCTGGTTATACCTGTATTTATT	Eisenia_andrei	species	1	1	1	28
contig_0424	TACTCTCTATTTCATTTTTGGTGCTTGGGCCGGTATGGTAGGAACCTCGTTAAGACTTTTAATTCGAGCTGAGTTGGGTAACCCGGGTTCATTAATTGGGGATGATCAAATTTATAACGTAATTGTAACTGCTCACGCTTTTATCATAATTTTTTTTATAGTGATACCTATTATAATT	Baetis_rhodani	species	1	1	0	1
contig_0426	AACTTTATATTTTATTTTTGGAGCCTGAGCTGGAATAGTGGGTACTTCCCTTAGTATACTTATTCGAGCCGAATTAGGACACCCAGGATCTCTAATTGGAGACGACCAAATTTATAATGTAATTGTTACTGCCCATGCTTTTGTAATAATTTTTTTTATAGTTATACCAATTATAATT	Simulium_sp2	Genus	1	1	1	2
contig_0434	CACTCTTTATTTTATATTTGGAATCTGATCAGGTCTTGTAGGATCATCATTAAGTTTTATTATTCGAATAGAATTAAGAACTCCTGGAAGATTTATTGGAAATGATCAAATTTATAATGTTGTAGTAACTTCTCATGCTTTTATCATAATTTTTTTTATAGTAATGCCTATTATAATC	Hydropsyche_instabilis	species	1	1	0	1
contig_0439	AACTTTATATTTTATTTTCGGCGCCTGATCAGGTATAGTAGGAACTTCTTTAAGAATTTTAATTCGGGCCGAATTAGGTCATGCTGGATCTTTGATTGGTGATGATCAAATTTATAATGTAATTGTCACCGCTCATGCTTTTGTTATAATTTTTTTTATAGTAATACCTATTTTAATT	Orthocladius_rubicundus	species	1	0	1	1
contig_0444	AACTTTATATTTTATTTTGGGTGCTTGAGCTAGTGTACTGGGTACTTCTTTAAGAGTAATCATCCGCTCAGAACTTAGAGCACCGGGAAACTTTATTGATGACGATCAACTATATAATGTGATAGTAACTGCTCACGCCTTTGTAATAATTTTTTTTATGGTGATACCTATTATAATT	Gammarus_fossarum	species	1	0	1	4
contig_0446	TTTATATTTCATTTTTGGTGCATGATCAGGTATGGTGGGTACTTCCCTTAGTTTATTAATTCGAGCAGAACTTGGTAATCCTGGTTCTTTGATTGGTGATGATCAAATTTATAACGTTATTGTCACCGCCCATGCTTTTATTATGATTTTTTTTATAGTGATACCGATTATAATT	Baetis_fuscatus	species	0	1	1	1
contig_0457	CACTTTATATTTTATTTTTGGGATTTGATCGGGCCTAATTGGATCATCTTTAAGATTTATTATCCGAATAGAACTGAGAACCCCAGGCAGATTTATTGGAAACGATCAAATTTATAATGTAATTGTAACATCACATGCATTTATTATAATTTTTTTTATAGTTATACCTATTATAATT	Hydropsyche_dinarica	species	1	1	1	2
contig_0458	TTTATATTTCATTTTTGGTGCGTGATCAGGTATGGTGGGTACTTCCCTTAGTTTATTAATTCGAGCAGAACTTGGTAATCCTGGTTCTTTGATTGGCGATGATCAGATTTATAACGTTATTGTCACTGCCCACGCTTTTATTATGATTTTTTTTATAGTGATACCTATTATAATT	Baetis_fuscatus	species	0	1	1	1
contig_0466	AACCCTATATTTTATTTTTGGAGCCTGATCTGGTATAGTTGGAACTTCTTTAAGTCTCTTAATTCGTGCTGAGTTAGGCCAGCCAGGATCCCTAATTGGTGATGACCAAATTTATAATGTAATTGTAACCGCCCATGCTTTCATTATAATTTTCTTTATAGTGATACCTATTATAATT	Serratella_ignita	species	1	0	1	2
contig_0476	AACATTATATTTTATTTTTGGAGCTTGATCCGGAATAGTAGGAACAGCTTTAAGTATATTAATTCGAGCAGAATTAGGTCATCCAGGAACTTTTATTGGTGATGATCAAATTTATAATGTAATTGTAACAGCTCACGCTTTTATTATAATTTTTTTTATAGTTATACCTATTTTAATT	Microtendipes_confinis	species	1	1	1	2
contig_0488	AACACTATATTTTATTTTTGGGGCTTGATCCGGAATGCTGGGCACCTCTCTAAGCCTTCTAATTCGTGCCGAGCTGGGGCACCCGGGTTCTTTAATTGGCGACGATCAAATTTACAATGTAATCGTCACAGCCCATGCTTTTATTATGATTTTTTTCATGGTTATGCCTATTATAATC	Caenis_pusilla	species	1	1	1	16													1
contig_0490	TACTCTCTACTTTATTTTTGGTGCCTGATCAGGAATAGTAGGAACATCTTTAAGTTTATTAATTCGTGCAGAATTGGGTAATCCCGGCTCATTAATCGGTGATGACCAAATCTATAATGTAATTGTTACTGCTCATGCATTTATTATAATTTTTTTTATAGTGATACCTATTATGATT	Baetis_scambus	species	1	1	0	13
contig_0493	TTTATATTTCATTTTTGGTGCGTGATCAGGTATGGTGGGTACTTCCCTTAGTTTATTAATTCGAGCAGAACTTGGTAATCCTGGTTCTTTGATTGGTGATGATCAGATTTATAACGTTATTGTCACTGCCCATGCTTTTATTATGATTTTTTTTATAGTGATACCTATTATAATT	Baetis_fuscatus	species	0	1	1	1
contig_0501	AATATTATATTTTATCTTAGGAATATGGGCTGGAATAGTCGGAACTTCTCTGAGAATGTTAATTCGATTAGAATTAAGATCTCCTGGATTCTTAATTGGAAATGATCAAATTTATAACGTAATTGTAACAGCTCACGCCTTTATTATAATTTTTTTCATAGTTATACCCATTATAGTA	Hydroptila_consimilis	species	1	0	1	2
contig_0549	AACACTATATTTCATTTTTGGAGCCTGAGCAGGTATAGTAGGGACGTCCTTAAGACTCCTTATTCGAGCTGAATTAGGACAACCAGGATCCCTGATTGGTGATGACCAAATTTATAATGTCATCGTAACAGCACACGCATTTGTAATAATTTTTTTTATAGTAATGCCTATTATAATT	Leuctra_fusca	species	1	1	1	4
contig_0574	GACTTTATATTTTATTTTTGGTGCTTGATCAGGAATAGTAGGAACCTCTTTAAGAATTCTTATTCGAGCTGAATTAGGCCACGCAGGGTCATTAATTGGCGATGATCAGATTTATAACGTAATTGTTACAGCTCATGCCTTTGTAATAATTTTTTTTATAGTAATACCAATTTTAATT	OrthocladiinaeCluster_320	Subfamily	1	0	1	1
contig_0597	AACACTATATTTCATTTTTGGAGCCTGAGCAGGTATAGTAGGGACGTCTTTAAGACTCCTTATTCGAGCTGAATTAGGACAACCAGGATCCCTGATTGGTGATGACCAAATTTATAATGTCATCGTAACAGCACACGCATTTGTAATAATTTTTTTTATAGTAATGCCTATTATAATC	Leuctra_fusca	species	1	0	1	1
contig_0601	TACTTTATACTTCATTTTTGGTGCCTGAGCTGGAATAGTGGGGACGTCTTTGAGAATCCTTATTCGGGCAGAATTGGGTAACCCGGGATCATTGATTGGAGATGACCAAATTTACAACGTGATTGTCACTGCTCACGCTTTTATTATAATTTTTTTCATGGTTATGCCCATTATGATT	Alainites_muticus	species	1	1	1	4							1
contig_0611	AACTTTATATTTTATTTTTGGAGCCTGAGCAGGAATAGTAGGAACATCATTAAGAATTCTTATTCGAGCTGAATTAGGTCACGCCGGTTCATTAATTGGTGATGATCAAATTTATAATGTAATTGTAACAGCTCATGCTTTTGTAATAATTTTTTTTATAGTTATACCTATTTTAATT	Pipunculidae	family	1	1	1	5
contig_0613	AACTTTATATTTTATTTTTGGGGCCTGAGCTGGAATAGTAGGTACTTCCCTTAGTATACTTATTCGAGCCGAATTAGGACACCCAGGGTCTCTAATTGGAGACGACCAAATTTATAATGTAATTGTTACTGCTCATGCTTTTGTAATAATTTTTTTTATAGTTATACCAATTATAATT	Simulium_sp2	Genus	1	1	1	2
contig_0614	TACATTATATTTTATTTTTGGTGCTTGGGCAGGTATAGTGGGCACATCTTTAAGACTTTTAATTCGAGCTGAACTAGGTAACCCTGGCTCTTTAATTGGGGACGATCAAATTTATAACGTTATTGTTACTGCGCATGCATTTATTATAATTTTCTTTATAGTAATGCCTATTATAATT	Procloeon_bifidum	species	1	1	1	11
contig_0616	AACTTTATATTTTATTTTTGGAGCGTGATCTGGTATAGTAGGCACTTCTTTAAGAATTTTAATTCGAGCCGAATTAGGTCACGCAGGATCTTTAATTGGAGATGACCAAATTTATAATGTAATTGTTACCGCACATGCTTTTGTTATAATTTTTTTTATAGTAATACCTATTTTAATT	Orthocladius_rubicundus	species	1	0	1	1
contig_0617	TACTCTTTACTTTATTTTTGGCGCGTGGTCGGGGATGGTAGGTACTTCCCTTAGATTGTTGATTCGAGCTGAATTAGGTAGTCCTGGCTCATTAATTGGTGATGACCAGATTTACAACGTAATTGTTACGGCCCATGCGTTTATTATAATCTTTTTTATAGTGATACCTATTATGATT	Baetis_pavidus	species	1	1	1	7
contig_0628	AACTTTATATTTTATTTTTGGTGCTTGAGCTGGAATAGTAGGTACTTCCCTTAGTATCTTAATTCGAGCTGAGTTAGGACATCCAGGTTCATTAATTGGTGATGATCAAATTTATAATGTAATTGTAACAGCACATGCTTTTGTAATAATTTTTTTTATAGTAATACCTATTATAATT	Diamesa	Genus	1	0	1	7
contig_0631	AACTCTTTACTTTATTTTCGGTGCTTGATCTGGAATAGTAGGAACTTCTTTAAGAATTTTAATTCGAGCTGAACTAGGCCATGCTGGGTCTTTAATTGGAGATGATCAAATTTATAATGTTATTGTTACTGCACATGCTTTTGTTATAATTTTTTTCATAGTAATACCTATTTTAATT	OrthocladiinaeCluster_70	Subfamily	1	1	1	9
contig_0636	AACTTTATATTTCATTTTTGGGGTTTGGTCAGGCATATTAGGGACTTCCCTCAGTTTATTAATCCGGGCCGAATTAGGCCACCCTGGTTCTTTAATTGGCGATGACCAAATTTATAATGTAATTGTCACCGCCCATGCCTTCATTATAATTTTTTTTATAGTAATACCTATTATGATT	Caenis_pseudorivulorum	species	1	0	1	2
contig_0638	AACTTTATACTTTATTTTTGGGGCTTGATCAGGAATAATTGGAACTTCTTTAAGTCTATTAATTCGAGCAGAATTAGGACAACCCGGTTCTCTAATTGGAGATGACCAAATTTATAATGTTATTGTTACTGCTCATGCATTTATTATAATTTTCTTTATAGTAATACCTATTATAATT	Ephemera_glaucops	species	1	1	1	1
contig_0647	TACTTTATACTTTATTTTCGGGGCTTGAGCTGGAATAGTAGGTACATCTCTTAGATTATTAATTCGTGCCGAACTTGGTAATCCCGGCTCACTAATTGGGGACGACCAAATTTATAACGTCATTGTTACGGCGCATGCCTTTATTATAATTTTTTTTATAGTGATACCAATTATAATT	Baetis_lutheri	species	1	1	1	4
contig_0652	AACTCTTTATTTTATTTTTGGTGCTTGAGCTGGTATAGTTGGTTCAGCATTAAGTGTTTTAATTCGATTAGAACTTGGACAACCTGGTAGTTTAATTGGAGATGATCAAATTTATAATACTATTGTTACAGCTCATGCATTTGTAATAATCTTCTTTATAGTGATACCTATTATAATT	Lepidoptera	Order	1	1	1	1
contig_0656	AACTTTATATTTTATTTTTGGAGCCTGAGCTGGAATAGTAGGTACTTCCCTTAGTATACTTATTCGAGCCGAATTAGGACATCCAGGATCTCTAATTGGAGACGACCAAATTTATAATGTAATTGTTACTGCTCATGCTTTTGTAATAATTTTTTTTATAGTTATACCAATTATAATT	Simulium_sp2	Genus	1	1	1	1
contig_0660	AACTTTATATTTTATATTTGGAATTTGATCTGGTTTAGTTGGGTCATCAATAAGTCTTATCATTCGAATAGAACTAAGAACTCCTGGAAGATTTATTGGAAATGATCAAATTTATAATGTTATTGTTACATCTCATGCATTTATTATAATTTTCTTTATAGTAATGCCTATTATAATT	Hydropsyche_modesta	species	1	1	1	1
contig_0661	AACCTTATACTTCATCTTAGGTGCTTGAGCTAGTGTAGCGGGAACCTCACTAAGAGTAATTATCCGGTCAGAACTCAGGTCACCGGGAAACCTCATAAATGATGACCAGCTATATAACGTCACAGTAACTGCCCATGCTTTTGTAATAATTTTTTTTATAGTGATACCCATTATAATC	Gammarus_fossarum	species	1	1	1	1
contig_0671	TACATTATATTTTATTTTTGGAGCTTGATCAGGAATAGTAGGAACATCCTTAAGTATATTAATTCGAGCAGAATTAGGTCATCCTGGAACCTTAATTGGAGATGATCAAATTTATAACGTTATTGTAACAGCTCATGCTTTTATTATAATTTTTTTTATAGTTATACCTATTTTAATT	Polypedilum_B	Genus	1	1	1	2
contig_0672	AACTTTATATTTTATTTTTGGGGCCTGATCAGGTATAGTAGGGACTTCTTTAAGAATTTTAATTCGTGCAGAATTAGGACATGCCGGATCATTAATCGGTGATGATCAAATTTATAATGTAATTGTAACAGCTCATGCTTTTGTAATAATTTTTTTTATAGTAATACCAATCTTAATT	OrthocladiinaeCluster_289	Subfamily	1	0	1	1
contig_0673	AACCCTTTATTTTATTTTTGGTGCTTGATCTGGTATAGTTGGTACTTCTTTAAGAATGCTAATTCGAGCAGAATTAGGACGTCCAGGAACATTTATTGGAGATGACCAAGTTTATAATGTTATTGTAACAGCTCATGCTTTTATTATAATTTTTTTTATAGTTATACCTATTTTAATT	RheotanytarsusCluster_247	Genus	1	1	1	6									1
contig_0674	TACTTTATACTTTATTTTAGGAGCTTGGGCTAGTGTTGTTGGCACTTCCATAAGAGTAATTATTCGTTCAGAGCTAAGAGCACCCGGTAATTTAATCGATGACGACCAACTGTATAACGTCATAGTCACCGCTCACGCTTTTGTTATAATTTTTTTTATAGTTATGCCGATTATAATC	Gammarus_pulex	species	1	1	1	8
contig_0680	TACTTTATACTTTATCTTAGGAGCTTGGGCTAGCGTTGTTGGCACTTCCATGAGAGTAATTATTCGCTCAGAACTAAGTACACCTGGTAATTTAATCGATGACGACCAACTATATAACGTAATAGTTACCGCTCACGCTTTTGTAATAATTTTTTTTATAGTTATGCCTATTATAATT	Gammarus_pulex	species	1	1	0	2
contig_0686	TACTTTATATTTTATTTTCGGAGCTTGGTCTGGAATAGTTGGAACTTCCTTAAGAATCTTAATTCGTGCTGAATTAGGTCATGCAGGGTCCTTAATTGGGGATGATCAAATTTATAATGTTATTGTAACTGCTCATGCTTTTGTAATAATTTTTTTTATAGTTATACCTATTTTAATT	Orthocladius_thienemanni	species	1	1	1	2
contig_0694	AACCTTATATTTTATTTTTGGAGCCTGATCAGGAATAGTTGGGACTTCTCTTAGAATACTAATTCGAGCTGAATTAGGACATCCCGGTACTTTTATTGGAGATGACCAAATTTATAATGTTATTGTTACAGCCCACGCTTTTATTATAATTTTTTTTATAGTGATACCTATTTTAATT	Tanytarsus_brundini	species	1	0	1	1
contig_0695	TACATTATATTTTATTTTTGGAGCCTGATCCGGAATAGTAGGGACATCTTTAAGTATATTAATTCGAGCTGAATTAGGGCATCCTGGAACATTTATTGGTGATGATCAAATTTATAATGTAATTGTTACAGCACATGCATTTATTATAATTTTTTTTATAGTTATGCCTATTTTAATT	Tanytarsus_eminulus	species	1	1	1	10
contig_0696	TACATTATACTTTATTTTTGGAGCTTGATCTGGGATAATTGGAACATCTTTAAGAATACTTATTCGAGCAGAATTAGGACGACCCGGAACTTTTATCGGAGATGATCAAATTTATAACGTAATTGTAACAGCACACGCTTTCATTATGATTTTTTTCATAGTAATGCCTATTTTAATT	ChironominaeCluster_285	subfamily	1	1	1	1
contig_0697	AACTCTTTATTTTATTTTTGGAGCCTGATCTGGAATAATTGGTACTTCTTTAAGAATATTAATTCGTGCAGAATTAGGACGACCCGGAACTTTTATTGGTGATGATCAAATTTATAATGTAATTGTTACTGCTCATGCTTTTATTATAATTTTTTTTATAGTTATACCAATTTTAATT	Paratanytarsus_sp	Genus	1	0	1	3
contig_0698	AACCCTATATTTTATCTTTGGTGCATGATCTGGCATAGTTGGAACTTCTTTAAGTCTTTTAATTCGTGCTGAGTTAGGCCAGCCAGGATCCCTAATTGGTGATGATCAAATTTATAATGTAATTGTAACTGCCCATGCTTTCATTATAATTTTCTTTATAGTAATACCTATTATGATT	Serratella_ignita	species	1	1	1	9
contig_0699	AACTTTATATTTTATTTTTGGAGCCTGAGCTGGAATAGTAGGTACTTCCCTTAGTATACTTATTCGAGCCGAATTAGGACACCCAGGCTCTCTAATTGGAGACGACCAAATTTATAATGTAATTGTTACTGCTCATGCTTTTGTAATAATTTTTTTTATAGTTATGCCAATTATAATT	Simulium_sp2	Genus	1	1	1	21																									1						1									1
contig_0701	TTCTTTATATTTTATTTTCGGAGCATGATCAGGAATAGTAGGAACTTCATTAAGAATTATTATTCGAGCTGAATTAGGACATGTTGGTTCTTTAATTGGCGATGATCAAATTTATAATGTAGTTGTTACAGCCCATGCTTTTGTTATAATTTTTTTTATAGTTATACCCATTTTAATT	Orthocladiinae_B	Subfamily	1	0	1	1
contig_0709	TACTTTATATTTTATTTTCGGAGCTTGATCTGGAATAGTTGGAACTTCTTTAAGAATCTTAATTCGTGCTGAGTTAGGTCATGCAGGATCTTTAATTGGAGATGATCAAATTTATAATGTTATTGTAACTGCTCATGCTTTTGTGATAATTTTTTTTATAGTTATACCTATTTTAATT	Orthocladius_thienemanni	species	1	1	1	1
contig_0710	TACACTATATTTAATCTTAGGAGCTTGAGCAGGAGTATTAGGTACTAGAATAAGAGTATTAATCCGACTAGAACTAGGACAACCTGGCTCTTTTATTGGAGATGATCAAATTTACAACACTCTAGTAACCGCTCACGCTTTTATTATAATTTTTTTTATAGTTATACCAATTATAATT	Nymphalidae	Family	1	1	0	1
contig_0712	AACCCTATATTTTATCTTTGGTGTATGATCTGGCATAGTTGGAACTTCTTTGAGTCTTTTAATTCGTGCTGAGTTAGGCCAGCCAGGATCCCTAATTGGTGATGATCAAATTTATAATGTAATTGTAACTGCCCATGCTTTCATTATAATTTTCTTTATAGTAATACCTATTATGATT	Serratella_ignita	species	1	1	1	1
contig_0717	TACTTTATACTTTATTTTAGGAGCTTGGGCTAGTGTTGTTGGCACTTCCATAAGAGTAATTATTCGTTCAGAGCTAAGAGCACCCGGTAATTTAATCGATGACGACCAGCTGTATAACGTCATAGTCACCGCTCACGCTTTTGTTATAATTTTTTTTATAGTTATGCCTATTATAATC	Gammarus_pulex	species	1	1	1	9
contig_0718	ATTATATTTTATTTTTGGCCTTTGATCAAGAATACTAGGCCTGTCTTTAAGAATATTAATTCGCCTAGAATTGAGAACTCCAGGGGCCTTAATTGGAAATGATCAAATTTTTAATTCTATCGTAACTGCACATGCATTTATCATAATTTTTTTTATAGTTATACCAATCATAATT	Chimarra_marginata	species	0	1	1	3
contig_0726	AACCTTGTATTTTATTTTTGGAGCCTGATCAGGCATAGTCGGGACATCTTTAAGACTTTTAATTCGTGCAGAATTGGGGCAGCCCGGCTCTTTAATTGGGGATGACCAAATTTATAATGTTATTGTTACAGCCCATGCTTTTATTATAATTTTCTTTATGGTTATACCCATTATAATC	Choroterpes_picteti	species	1	1	1	1
contig_0728	AACATTATATTTTATTTTTGGCGCTTGGTCAGGAATAGTGGGTACCTCCCTTAGTATCCTTATTCGGGCCGAGCTAGGTCATGCTGGCTCTTTAATTGGGGACGACCAAATTTATAATGTAATTGTTACTGCTCATGCTTTTGTAATAATTTTTTTTATAGTAATACCTATTCTAATT	OrthocladiinaeCluster_264	Subfamily	1	0	1	3
contig_0734	ATTATATTTTATTTTTGGTGCTTGGGCAGGTATAGTGGGTACATCTTTAAGACTTTTAATTCGAGCTGAACTAGGTAACCCTGGCTCTTTAATTGGGGACGATCAAATTTATAACGTTATTGTTACTGCGCATGCGTTTATTATAATTTTCTTTATAGTAATGCCTATTATAATT	Procloeon_bifidum	species	0	1	1	9
contig_0735	AACCCTATATTTTATTTTTGGAGCCTGATCTGGTATAGTTGGAACTTCTTTAAGTCTCTTAATTCGTGCTGAGTTAGGCCAGCCAGGATCCCTAATTGGTGATGACCAAATTTATAATGTAATTGTAACCGCTCATGCTTTCATTATAATTTTCTTTATAGTAATACCTATTATAATT	Serratella_ignita	species	1	1	1	1
contig_0736	AACCCTATATTTTATCTTTGGTGCATGATCTGGCATAGTTGGAACTTCTTTAAGTCTTTTAATTCGTGCTGAGTTAGGCCAGCCAGGATCTCTAATTGGTGATGATCAAATTTATAATGTAATTGTAACTGCCCATGCTTTCATTATAATTTTCTTTATAGTAATACCTATTATGATT	Serratella_ignita	species	1	0	1	1
contig_0737	TACCCTTTATCTTGTATTTGGTGCCTGAGCCGGAATAGTGGGGACTGCTTTAAGCCTCCTCATTCGAGCTGAGTTGAGCCAACCTGGCTCACTTCTAGGTGATGACCAAATTTATAATGTAATCGTTACTGCCCACGCCTTCGTAATAATTTTCTTTATAGTAATACCAATTCTCATT	Gobio_gobio	species	1	1	0	8
contig_0738	AACATTATACTTCATTTTTGGAGCCTGAGCAGGAATAGTAGGAACGTCATTAAGACTCCTAATCCGAGCTGAATTAGGGCAACCAGGATCCCTGATTGGAGATGATCAAATCTATAATGTTATCGTAACAGCGCATGCATTTGTAATAATCTTCTTTATAGTTATGCCTATTATAATT	Leuctra_leptogaster	species	1	0	1	1
contig_0747	AACTTTATATTTTATATTTGGAATTTGATCTGGTTTAGTTGGATCATCAATAAGTCTTATCATTCGAATAGAACTAAGAACTCCTGGAAGATTTATTGGAAATGATCAAATTTATAATGTTATTGTTACATCTCATGCATTTATTATAATTTTCTTTATAGTAATGCCTATTATAATC	Hydropsyche_modesta	species	1	0	1	12																																		1	1
contig_0750	AACCCTATATTTTATTTTCGGGGCTTGAGCTGGAATAGTTGGCACTTCACTAAGTATATTAATTCGGGCTGAATTAGGCCACCCTGGTGCATTAATTGGAAACGATCAAATTTATAATGTGATTGTTACTGCTCACGCTTTCGTCATAATTTTCTTTATGGTTATACCTATTATAATC	Schizophora	Superfamily	1	0	1	1
contig_0752	AACCTTGTATTTTATTTTTGGAGCCTGATCAGGCATAGTCGGAACATCTTTAAGACTTTTAATTCGTGCAGAATTGGGGCAACCCGGCTCTTTAATTGGGGATGACCAAATTTATAATGTTATTGTTACAGCCCATGCTTTTATTATAATTTTCTTTATGGTTATACCCATTATAATT	Choroterpes_picteti	species	1	0	1	3																																							1
contig_0753	AACTTTATATTTCATTTTTGGAGCTTGAGCTGGAATAGTTGGAACTTCTTTAAGTTTATTAATTCGTGCTGAACTTGGACAACCCGGGTCTTTAATTGGAGATGATCAAGTTTATAATGTTATTGTAACTGCTCATGCATTTGTAATAATTTTTTTTATGGTTATACCTATTATAATT	Taeniopteryx_schoenemundi	species	1	1	1	2
contig_0780	AACTCTATATTTTATTTTTGGGGCTTGATCTGGGATGGTAGGAACCTCATTAAGACTCTTAATCCGGGCTGAATTAGGCCACCCCGGATCTTTAATTGGGGATGACCAAATTTATAACGTAATCGTTACTGCTCATGCTTTCATTATAATTTTCTTTATGGTTATGCCCATTATGATT	Caenis_macrura	species	1	1	1	1
contig_0782	ATTATATTTTATTTTTGGTGCTTGGGCAGGTATAGTGGGCACATCTTTAAGACTTTTAATCCGAGCTGAACTAGGTAACCCTGGCTCTTTAATTGGGGACGATCAAATTTATAACGTTATTGTTACTGCGCATGCATTTATTATAATTTTCTTTATAGTAATGCCTATTATAATT	Procloeon_bifidum	species	0	1	1	7
contig_0783	ATTATATTTTATTTTTGGTGCTTGGGCAGGTATAGTGGGTACGTCTTTAAGACTTTTAATCCGAGCTGAGTTAGGTAACCCCGGTTCATTAATTGGTGATGATCAAATTTATAACGTTATTGTTACTGCGCATGCGTTCATTATAATTTTCTTTATAGTAATGCCTATTATAATT	Procloeon_bifidum	species	0	1	1	1
contig_0786	AACTTTATATTTTATTTTTGGAGCTTGAGCAGGAATAGTAGGAACTTCCCTTAGAATACTAATTCGAGCTGAATTAGGACACCCTGGGTCCCTTATTGGAGATGATCAAATTTATAATGTGATTGTCACAGCACATGCTTTCGTAATAATTTTCTTTATAGTTATACCAATTATAATT	Simulium_ornatum	species	1	1	1	1
contig_0788	AACACTATACTTCATTTTTGGAGCCTGGGCAGGAATAGTAGGGACGTCATTAAGACTCCTTATCCGAGCTGAATTAGGGCAACCAGGGTCTCTAATTGGAGACGACCAAATTTATAATGTCATCGTAACAGCACATGCATTTGTAATAATCTTCTTTATGGTTATGCCTATTATAATT	Leuctra	Genus	1	0	1	1
contig_0792	AACACTATACTTCATTTTTGGAGCCTGGGCAGGAATAGTAGGGACGTCATTAAGACTCCTTATCCGAGCTGAATTAGGGCAACCAGGATCTCTGATTGGAGACGACCAAATCTATAATGTCATCGTAACAGCACATGCATTTGTAATAATCTTCTTTATGGTTATGCCTATTATAATT	Leuctra	Genus	1	1	1	1
contig_0794	TACTTTATACTTTATTTTCGGTGCCTGGGCTGGGATAGTAGGTACTTCTCTAAGTCTCTTAATTCGTGCTGAACTAGGACAGCCTGGATCACTGATTGGAGATGATCAAATTTATAATGTTATTGTTACTGCTCATGCTTTTATTATGATTTTCTTTATGGTTATACCTATCATAATT	Ecdyonurus_dispar	species	1	1	1	1
contig_0795	AACATTATATTTTATTTTCGGAATTTGAAGAGGGATAGTCGGAACTTCCTTAAGTATACTTATTCGTAGGGAATTAGGAACTAATAGATTTTTAATTGGAAATGATCAGATTTATAATGTTATTGTAACAGCTCATGCATTTATTATAATTTTTTTTATAGTAATACCAATTATAATT	Agapetus_laniger	species	1	0	1	1
contig_0796	AACATTATATTTTATTTTTGGAGCATGATCAGGAATAGTAGGAACATCATTAAGTATATTAATTCGATTAGAATTAGGACATCCAGGATCATTAATTGGTAATGATCAAATTTTTAATGTAATTGTTACTGCCCATGCTTTTATTATAATTTTTTTTATAGTTATGCCTATTTTAATT	Chironomidae_b	Family	1	0	1	1
contig_0797	TACTTTATATTTCATTTTTGGTGCATGATCAGGTATGGTGGGTACTTCCCTTAGTTTATTAATTCGAGCAGAACTTGGTAATCCAGGTTCTTTGATTGGTGATGATCAGATTTATAACGTTATTGTCACTGCCCATGCTTTTATTATGATTTTTTTTATAGTGATACCTATTATAATT	Baetis_fuscatus	species	1	1	1	1
contig_0799	CACTTTATATTTTATTTTCGGAGCTTGAGCAGGAATAGTAGGAACTTCCCTTAGAATCCTTGTACGAGCCGAATTAGGCCACCCAGGAGCTCTAATTGGCGACGATCAAATTTATAATGTAATTGTTACAGCTCACGCTTTTGTAATAATTTTTTTTATAGTTATACCAATTATAATT	Wiedemannia_bistigma	species	1	1	1	5
contig_0805	TTTATATTTTATCTTTGGTGCTTGGGCTGGAATAGTAGGTACTTCCCTAAGTCTGCTAATTCGTGCTGAATTAGGGCAACCCGGTTCATTGATTGGAGATGACCAAATTTATAATGTTATTGTCACTGCACACGCTTTTATTATAATTTTCTTCATGGTTATACCTATCATAATT	Ecdyonurus_aurantiacus	species	0	1	1	1
contig_0807	TACTTTATATTTAATTTTTGGAGCTTGGTCCGCTATAGTCGGAACAGCATTTAGTGTATTAATTCGGTTGGAATTAGGGCAGCCTGGGAGATTAATTGGTGATGATCAAATTTATAATGTTATAGTTACCGCCCATGCTTTTATTATGATTTTTTTTATAGTTATACCTATTATAATT	Collembola	Order	1	1	1	1
contig_0818	AACTTTATATTTTATTTTTGGTATTTGAACAGGAATAGTAGGATCTTCATTAAGTCTTTTAATTCGATTTGAATTAAGAACTACTAATAATTTAATTGGAAATGATCAAATTTATAATGTAATTGTTACAGCTCATGCTTTTATTATAATTTTTTTTATAGTTATACCTATTATAATT	Cecidomyiidae	family	1	1	1	1
contig_0821	AACTTTATATTTTATTTTTGGTGCTTGATCAGGAATAGTAGGAACTTCTTTAAGAATTTTAATTCGTGCTGAATTAGGTCATCCAGGTTCTTTAATTGGAGATGACCAAATTTATAATGTTATTGTTACAGCTCATGCTTTTGTAATAATTTTTTTCATAGTTATACCCATTATAATT	OrthocladiinaeCluster_35	Subfamily	1	0	1	1
contig_0822	AACTTTATATTTTATTTTTGGAGCCTGAGCTGGAATAGTAGGAACATCTTTAAGTATTATAATTCGAGCTGAATTAGGACATCCTGGTGCTTTAATTGGTGATGATCAAATTTATAATGTAATTGTTACTGCCCATGCATTTATTATAATTTTTTTTATAGTAATACCTATTATAATA	Megaselia_scalaris	species	1	0	1	1
contig_0831	AACTTTATATTTTATTTTTGGAGCCTGAGCTGGAATAGTAGGTACTTCCCTTAGTATACTTATTCGAGCCGAATTAGGACATCCGGGCTCTCTAATTGGAGATGACCAAATTTATAATGTAATTGTTACTGCTCATGCTTTTGTAATAATTTTTTTTATAGTTATGCCAATTATAATT	Simulium_sp3	Genus	1	1	1	1
contig_0834	TACTTTATACTTTATTTTCGGTGCCTGGGCTGGGATAGTAGGTACTTCTCTAAGTCTCTTAATTCGTGCTGAACTAGGACAGCCTGGGTCACTGATTGGGGATGATCAAATTTATAATGTTATTGTTACTGCTCATGCTTTTATTATGATTTTCTTTATGGTTATACCTATTATAATT	Ecdyonurus_dispar	species	1	1	1	1
contig_0835	AACTTTATATTTTATTTTTGGAGCTTGAGCAGGAATAGTGGGTACTTCTTTAAGAATTCTTATTCGAGCAGAACTAGGACATCCTGGAGCCTTAATTGGGGATGATCAAATTTATAATGTAATTGTTACAGCTCATGCTTTTATTATAATTTTTTTTATAGTAATACCAATTATAATT	Antocha_vitripennis	species	1	0	1	3
contig_0842	TACTTTATACTTTATTTTCGGTGCCTGGGCTGGGATAGTAGGTACTTCTCTGAGTCTCTTAATTCGTGCTGAACTAGGACAGCCTGGATCACTGATTGGAGATGATCAAATTTATAATGTTATTGTTACTGCTCATGCTTTTATTATGATTTTCTTTATGGTTATGCCTATTATAATT	Ecdyonurus_dispar	species	1	1	1	2
contig_0843	AACTTTATATTTCATTTTTGGAGCTTGATCAGGAATAGTAGGAACATCCCTTAGAATATTAATTCGAGCTGAATTAGGACACCCCGGAACTTTAATTGGAGACGATCAAATTTATAATGTGATTGTTACAGCCCATGCGTTTATTATAATTTTTTTTATAGTTATACCTATTTTAATT	Chironominae_F	Subfamily	1	0	1	1
contig_0847	AACATTATATTTTATTTTTGGGGCCTGAGCAGGAATAGTAGGTACTTCCCTTAGTATACTTATTCGAGCTGAATTAGGACACCCAGGATCTTTAATTGGTGATGACCAAATTTATAATGTAATTGTTACAGCTCATGCTTTCGTAATAATTTTTTTTATAGTTATACCAATTATAATT	Simulium_pseudoequinum	species	1	1	1	2
contig_0849	TACTTTATACTTTATTTTCGGTGCCTGGACTGGGATAGTAGGTACTTCTCTAAGTCTCTTAATTCGTGCTGAACTAGGACAGCCTGGATCACTGATTGGAGATGATCAAATTTATAATGTTATTGTTACTGCTCATGCTTTTATTATGATTTTCTTTATGGTTATACCTATTATAATT	Ecdyonurus_dispar	species	1	1	1	1
contig_0850	AACACTTTACTTTGCTTTTGGAGCTTGATCTGGAATAGTAGGAGCAAGATTAAGAACTTTAATCCGATTAGAATTAGGACAACCAGGAACACTTTTAGGAAGAGATCAAATTTATAATACCATTGTAACAGCACACGCCTTCGTTATAATCTTCTTTATAGTAATACCCATAATAATT	Hydracarina	Genus	1	1	1	1
contig_0851	AACATTATATTTTATTTTTGGAGCTTGATCCGGAATAGTGGGGACAGCTTTAAGCATATTAATTCGAGCAGAATTAGGTCATCCTGGAACTTTTATTGGTGATGATCAAATTTATAATGTAATCGTAACAGCTCACGCTTTTATTATAATTTTTTTTATAGTTATACCTATTTTAATT	Microtendipes_confinis	species	1	0	1	2
contig_0858	AACTTTATATTTTATTTTTGGAGCTTGAGCAGGAATAGTAGGAACTTCATTAAGAGTTTTAATTCGAGCTGAATTAGGACATCCTGGAGCATTAATTGGTGATGACCAAATTTATAATGTTATTGTTACTGCTCATGCATTTATTATAATTTTTTTTATAGTAATACCAATTATAATT	Diptera	Order	1	0	1	2
contig_0860	TTTATATTTTATTTTTGGAGCCTGAGCTGGAATAGTGGGTACTTCCCTTAGTATACTTATTCGAGCCGAATTAGGACACCCAGGATCTTTAATTGGAGACGACCAAATTTATAATGTAATTGTTACTGCTCATGCTTTTGTAATAATTTTTTTTATAGTTATACCAATTATAATT	Simulium_sp2	Genus	0	1	1	1
contig_0866	AACTTTATATTTTATTTTGGGTGCTTGAGCTAGTGTATTAGGAACTTCTTTAAGAGTAATTATCCGCTCAGAACTTAGAGCACCGGGAAGCTTTATCGATGACGATCAACTATATAATGTGATAGTAACTGCTCACGCCTTTGTAATAATTTTTTTTATGGTGATACCTATTATAATT	Gammarus_fossarum	species	1	0	1	7
contig_0892	AACATTATATTTTCTTTTCGGAATTTGAGCTAGATTATTAGGAACTTCATTAAGAATATTAATTCGTATTGAATTAAGAGTACCTAATTCATTTCTTTTAAATGATCAAATTTATAACTCTATTGTAACTATTCATGCATTTATCATAATTTTTTTCATAGTAATACCCATTATAATT	Paduniella_vandeli	species	1	0	1	1
contig_0893	AACTTTATATTTTATTTTTGGGGCGTGATCTGGTATAGTAGGCACTTCTTTAAGAATTCTAATTCGAGCCGAATTAGGTCACGCAGGATCTTTAATTGGAGATGACCAAATTTATAACGTAATTGTTACCGCACATGCTTTTGTTATAATTTTTTTTATAGTAATACCTATTTTAATT	Orthocladius_rubicundus	species	1	0	1	1
contig_0902	CTTATATTTTATTTTTGGTGCTTGATCAGGGATAGTAGGAACTTCTTTAAGAATTCTTATTCGAGCTGAACTTGGACACGCCGGATCTTTAATTGGAGACGACCAAATTTATAATGTAATTGTTACTGCACACGCCTTTGTAATAATTTTTTTTATAGTTATACCTATTTTAATT	Synorthocladius_semivirens	species	0	1	1	1
contig_0907	TACTTTATATTTTATTTTCGGTGCTTGATCAGGAATAGTAGGAACTTCTTTAAGAATTTTAATTCGCGCAGAATTAGGTCACGCAGGTTCATTAATTGGTGATGATCAAATTTATAATGTTATTGTAACAGCTCATGCTTTTGTAATAATTTTTTTTATAGTAATACCTATTTTAATT	Orthocladius_nitidoscutellatus	species	1	0	1	1
contig_0909	AACTCTTTACTTTATTTTTGGAGCTTGAGCTGGAATAGTAGGTACTTCTCTAAGAATTTTAATTCGAGCTGAATTAGGCCATGCTGGCTCTTTAATTGGAGATGATCAAATTTATAATGTTATTGTTACTGCACACGCTTTTGTAATAATTTTTTTTATAGTTATACCTATTTTAATT	Orthocladius_oblidens	species	1	0	1	4
contig_0914	AATTTTATATTTTATCTTTGGAATTTGATCCGGGATAGTAGGAACTTCCTTAAGAGTTTTAATTCGGTTAGAGTTAAGAACTGTAAACGCTCTAATCGGGAATGATCAAATTTACAATATTATTATCACTAGACATGCGTTTATTATAATTTTTTTTATAGTTATACCTATTATAATC	Cecidomyiidae	family	1	0	1	1
contig_0917	AACATTATATTTTTTATTTGGAACTTGATCAGGAATAATTGGGACTTCATTAAGAATACTTATCCGAGCTGAACTAGGACATTCAGGAGCACTAATTAATGACGATCAAATTTACAATGTAATTGTAACTGCTCATGCTTTTGTAATAATTTTTTTTATAGTTATACCAATTTTAATT	Orthocladiinae_C	Subfamily	1	1	1	1
contig_0920	TACTTTATATTTCATTTTTGGGGCATGGGCAGGAATAGTAGGGACATCTTTAAGTCTACTGATTCGTGCTGAATTAGGTCAGCCTGGGTCTCTTATTGGTGATGACCAAATTTATAACGTCATTGTGACTGCCCATGCTTTTATTATGATTTTCTTTATAGTTATACCTATTATGATT	Ecdyonurus_sp1	Genus	1	1	1	266	1	1	1	1	1	1	1	1	1	1	1		1	1			1	1		1	1	1	1			1	1		1	1	1	1	1	1	1	1	1	1	1	1	1	1
contig_0921	AACATTATACTTCATTTTTGGAGCTTGGTCAGGAATAGTCGGAACTTCCTTAAGAATACTTATTCGAGCTGAATTAGGCCACCCCGGAACTTTAATTGGTGATGACCAAATCTACAATGTAATTGTAACAGCACACGCTTTTATTATAATTTTTTTCATAGTAATACCTATTCTTATT	Tanytarsus_heusdensis	species	1	0	1	1
contig_0922	AACTTTATATTTTATTTTTGGGGCTTGATCTGGGATAGTAGGAACTTCTTTAAGAATCTTAATTCGTGCAGAATTAGGACACGTAGGATCTCTAATTGGAGACGACCAAATCTACAATGTAATTGTTACTGCTCATGCTTTCGTTATAATTTTTTTTATGGTTATACCTATTTTAATT	OrthocladiinaeCluster_265	Subfamily	1	1	1	5											1
contig_0923	AACACTTTATTTTATTTTCGGGGCTTGATCAGGAATAGTCGGAACTTCTTTAAGAATTTTAATTCGATTAGAATTAGGACATCCAGGATCTTTAATTGGAGATGATCAAATTTATAATGTTATTGTAACAGCTCATGCCTTTGTTATAATTTTTTTTATAGTAATACCTATTTTAATT	Corynoneura	Genus	1	1	1	1
contig_0924	TTTATACTTTATTTTCGGTGCCTGGGCTGGGATAGTAGGTACTTCTCTGAGTCTCTTAATTCGTGCTGAACTAGGACAGCCTGGATCACTGATTGGGGATGATCAAATTTATAATGTTATTGTTACTGCTCATGCTTTTATTATGATTTTCTTTATGGTTATGCCTATTATAATT	Ecdyonurus_dispar	species	0	1	1	1
contig_0925	ATTATATTTTATTTTTGGTGCTTGGGCAGGTATAGTGGGTACATCTTTAAGACTTTTAATTCGAGCTGAACTAGGTAACCCTGGCTCTTTAATTGGGGACGATCAAATTTATAACGTTATTGTTACTGCTCATGCGTTTATTATAATTTTCTTTATAGTAATGCCTATTATAATT	Procloeon_bifidum	species	0	1	1	1
contig_0928	TACTCTTTATTTTATTTTTGGTGCATGAGCAGGAATAGTAGGAACTTCTTTAAGTTTACTTATTCGAGCTGAATTAGGTCAACCCGGGTCATTGATTGGGGATGATCAAATTTATAATGTTATTGTGACAGCACACGCTTTTATTATGATTTTCTTTATAGTTATGCCTATTATAATT	Rhithrogena_gratianopolitana	species	1	1	1	1
contig_0930	AACATTATATTTTATTTTTGGAGCTTGATCAGGGATAGTAGGAACTTCTTTAAGAATTTTAATTCGATTAGAATTAGGACATCCAGGTTCATTAATTGGAGATGACCAAATTTATAATGTTATTGTTACTGCTCATGCTTTTGTAATAATTTTTTTTATAGTTATACCTATTTTAATT	OrthocladiinaeCluster_60	Subfamily	1	0	1	4
contig_0931	AACTCTTTATTTTATTTTTGGAGCTTGATCCGGAATAGTAGGAACTTCTTTAAGAATACTAATTCGAGCAGAATTAGGACACCCAGGAACTTTTATTGGAGATGATCAAATTTATAATGTAATTGTTACTGCTCATGCTTTTATTATAATTTTTTTTATAGTAATGCCCATTTTAATT	Tanytarsus_ejuncidus	species	1	1	1	2
contig_0935	AACTTTATATTTTATTTTTGGAGCTTGAGCGGGTATAGTAGGTACCTCTTTAAGCATTTTAATTCGAACAGAATTAGGCCACCCTGGAGCTTTAATTGGAGATGACCAAATTTATAATGTTATTGTAACTGCTCATGCTTTTGTTATAATTTTTTTTATAGTAATACCTATTTTAATT	Nilotanypus_dubius	species	1	1	1	2
contig_0942	TACCCTTTATTTTATTTTTGGAGCTTGAGCTGGAATAGTAGGAACCTCATTAAGCCTTCTTATTCGGGCTGAATTAGGCCAGCCTGGGTCTTTGATTGGAGATGACCAAATTTATAATGTTATTGTCACTGCCCATGCTTTTATCATGATTTTCTTTATAGTTATGCCAATTATGATT	Rhithrogena_sp._3/sp.8__LV-2010	Genus	1	1	1	2
contig_0943	TACCCTTTATTTTATTTTTGGGGCTTGAGCTGGAATAGTAGGAACCTCATTAAGCCTTCTTATTCGGGCTGAATTAGGCCAGCCTGGGTCTTTGATTGGAGATGACCAAATTTATAATGTCATTGTCACTGCCCATGCTTTTATCATGATTTTCTTTATAGTTATGCCAATTATGATT	Rhithrogena_sp._3/sp.8__LV-2010	Genus	1	1	1	1
contig_0945	AACATTATATTTCATTTTTGGTATTTGATCAGGTCTTTTAGGAACTTCATTAAGAATTATTATTCGAACAGAATTAAGAATACCTGGTTCATTAATTAAAAATGATCAAATTTATAATACATTAGTGACAGCTCATGCTTTTATTATAATTTTTTTTATAGTTATACCTATTATAATT	Setodes_argentipunctellus	species	1	1	1	1
contig_0946	AACTCTTTATTTTATTTTTGGTGCTTGATCAGGAATAGTCGGAACATCATTAAGTATATTAATTCGAGCAGAATTAGGACATCCCGGGACATTAATTGGAGATGATCAAATTTATAATGTAATTGTTACTGCCCATGCTTTTATTATAATTTTCTTTATAGTTATACCAATTTTAATT	Cladotanytarsus_sp._BOLD:AAI4123	Genus	1	1	1	1
contig_0951	TACTTTATACTTTATTTTCGGTGCCTGGGCTGGGATAGTAGGTACTTCTCTAAGTCTCTTAATTCGTGCTGAACTAGGACAGCCTGGATCACTGATTGGGGATGATCAAATTTATAATGTTATTGTTACTGCTCATGCTTTTATTATGATTTTCTTTATGGTTATACCTATCATAATT	Ecdyonurus_dispar	species	1	1	1	1
contig_0954	TTTATATTTTATCTTTGGTGCTTGGGCTGGAATAGTAGGTACTTCTCTAAGTCTGCTAATTCGTGCTGAATTGGGGCAACCCGGTTCATTGATTGGAGATGACCAAATTTATAATGTTATTGTCACTGCACACGCTTTTATTATAATTTTCTTCATGGTTATGCCTATCATAATT	Ecdyonurus_aurantiacus	species	0	1	1	1
contig_0956	TACACTTTATTTTATTTTCGGAGCGTGGTCGGGGATGGTAGGCACATCTCTGAGTCTTTTAATTCGAGCCGAATTGGGTAATCCTGGTTCACTAATTGGGGATGATCAGATTTACAACGTTATTGTAACAGCCCATGCTTTTATTATGATTTTTTTTATAGTAATGCCAATTATGATT	Baetis_buceratus	species	1	1	0	4
contig_0957	AACCCTATATTTTATTTTTGGAGCCTGATCTGGTATAGTTGGAACTTCTTTAAGTCTCTTAATTCGTGCTGAGTTAGGCCAGCCAGGATCCCTAATTGGTGATGATCAAATTTATAATGTAATTGTAACCGCCCATGCTTTCATTATAATTTTCTTTATAGTAATACCTATTATAATT	Serratella_ignita	species	1	1	1	1
contig_0958	AACTCTTTATTTCATATTCGGAGCATGAGCTGGAATAGTAGGAACATCCCTAAGAATACTTATTCGCTCAGAACTCGGAAACCCAGGAGCACTTATTGGAGACGACCAAATCTACAACGTTATTGTTACTGCACACGCTTTTATTATAATTTTTTTCATAGTTATACCAATTATAATT	Cerambycidae	family	1	1	0	1
contig_0959	AACCTTATATTTTTTATTTGGAATTTGGGCAGGAATAATTGGAACTTCACTAAGAATTTTAATTCGATTAGAATTAAGAACTGTTTCAAATTTAATTGGTAATGATCAAATTTATAATGTAATTGTTACAGCACATGCTTTTATTATAATTTTTTTTATAGTTATACCTATTTTAATT	Cecidomyiidae	family	1	1	1	1
contig_0960	AACTTTATATTTTATCTTTGGAGCCTGATCAGGGATAGTTGGAACTTCTCTGAGAATTTTAATTCGAGCTGAATTAGGACATACCGGGGCATTAATTGGAGATGATCAAATTTATAATGTAATTGTAACAGCTCATGCATTTGTCATAATTTTTTTTATAGTAATGCCAATTTTAATT	OrthocladiinaeCluster_302	Subfamily	1	0	1	1
contig_0961	AACCTTATATTTTATTTTTGGAATTTGAGCCGGAATAGTCGGTACTTCTTTAAGCCTTTTAATTCGTTTAGAATTAAGAACTATTAAAAATTTAATTGGTAATGACCAAATTTATAATGTAATTGTAACTGCACATGCTTTTATTATAATTTTTTTTATAGTTATACCGATTTTAATT	Cecidomyiidae	family	1	1	1	1
contig_0963	AACTTTATATTTTATTTTTGGAGCGTGATCTGGTATAGTAGGCACTTCTTTAAGAATTTTAATTCGAGCCGAATTAGGTCATGCAGGATCTTTAATTGGAGATGACCAAATTTATAACGTAATTGTTACCGCACATGCTTTTGTTATAATTTTTTTTATAGTAATACCTATTTTAATT	Orthocladius_rubicundus	species	1	0	1	1
contig_0965	TTTATATTTTATCTTCGGTGCTTGGGCTGGAATAGTAGGTACTTCTCTAAGTCTGCTAATTCGTGCTGAATTGGGGCAACCCGGTTCATTGATTGGAGATGACCAAATTTATAATGTTATTGTCACTGCACACGCTTTTATTATAATTTTCTTCATGGTTATGCCTATCATAATT	Ecdyonurus_aurantiacus	species	0	1	1	1
contig_0966	AACATTATATTTTATTTTTGGAGCTTGAGCAGGTATAGTAGGAACCTCTTTAAGACTTCTCATCCGAGCTGAATTAGGTCAACCAGGGTCCCTAATTGGAGATGATCAGATTTACAACGTCATCGTAACAGCACACGCATTTGTCATAATTTTTTTCATGGTAATACCAATTATAATT	leuctra_geniculata	species	1	0	1	5
contig_0971	TTTATATTTCATCTTTGGTGCTTGGGCTGGTATAGTAGGTACGTCATTGAGTTTATTAATCCGAGCTGAATTGGGTAACCCTGGGTCTTTAATTGGTGATGACCAAATTTATAACGTGATCGTTACAGCCCATGCCTTTATCATAATTTTTTTTATGGTTATACCTATTATAATC	Procloeon_pulchrum	species	0	1	1	2
contig_0972	AACACTTTATTTTATTTTTGGAGCCTGATCAGGCATATTAGGAACTTCACTAAGAATAATTATTCGGGCAGAATTAGGACGTCCTGGAACATTTATTGGAGATGATCAAATTTATAATGTAATTGTAACAGCCCATGCTTTTATTATAATTTTTTTCATAGTAATACCTATTTTAATT	Chironominae_B	subfamily	1	1	1	2
contig_0974	AACACTATATTTCATTTTTGGAGCCTGAGCAGGTATAGTAGGGACGTCTTTAAGACTCCTTATTCGAGCTGAATTAGGACAGCCAGGATCCCTGATTGGTGATGACCAAATTTATAATGTCATCGTAACAGCACACGCATTTGTAATAATTTTTTTTATAGTAATGCCTATTATAATT	Leuctra_fusca	species	1	1	1	1
contig_0976	AACTTTATATTTTATTTTCGGAGCTTGATCAGGAATAGTAGGTACTTCTTTAAGTATCTTAATTCGAACTGAATTAGGCCACCCCGGAGCCCTTATTGGAGATGATCAAATTTATAATGTAATTGTTACAGCCCATGCATTTGTAATAATTTTTTTTATAGTAATACCTATTTTAATT	Thienemannimyia_lentiginosa	species	1	1	0	1
contig_0977	AACCTTATACTTTATCTTAGGTGCTTGAGCTAGTGTAGTGGGAACCTCCCTGAGAGTAATTATCCGGTCAGAACTCAGGTCGCCGGGAAACCTCATAAATGATGACCAGCTATATAATGTGACAGTAACTGCCCATGCTTTTGTAATAATTTTTTTTATAGTGATACCCATTATAATC	Gammarus_fossarum	species	1	0	1	2
contig_0979	TACATTATATTTCGGCTTAGGAAGATTATCTGGAATACTAGGGGCCAGCATAAGAACAATTATCCGCTTGGAGTTAGGACAGCCTGGGACCCTAGTGGGAAACGACCAAATTTACAATACTATTGTAACCGCCCACGCCTTCGTTATAATCTTCTTTATAGTAATACCTATAATGATT	Hydracarina	Genus	1	1	0	1
contig_0980	AACCTTATATTTTATTTTTGGAGCCTGATCAGGAATAGTTGGAACTTCTCTTAGAATACTAATTCGAGCTGAATTAGGACATCCCGGTACTTTTATTGGAGATGACCAGATTTATAATGTTATTGTTACAGCCCACGCTTTTATTATAATTTTTTTTATGGTGATACCTATTTTAATT	Tanytarsus_brundini	species	1	1	1	1
contig_0983	TACATTATATTTTATTTTTGGAGCTTGAGCCGGTATAGTAGGAACATCTCTAAGTATATTAATTCGTGCTGAATTAGGTCATCCAGGAACACTAATTGGAGATGACCAAATTTATAATGTTATTGTAACAGCTCACGCTTTTATTATAATTTTTTTCATAGTTATACCTATTTTAATT	Polypedilum_nubens	species	1	1	1	2
contig_0984	TTTATATTTCATTTTTGGTGCATGATCAGGTATGGTGGGTACTTCCCTTAGTTTATTAATTCGAGCAGAACTTGGTAATCCTGGTTCTTTGATTGGTGATGACCAGATTTATAACGTTATTGTCACTGCCCATGCTTTTATTATGATTTTTTTTATAGTAATACCTATTATAATT	Baetis_fuscatus	species	0	1	1	1
contig_0986	TATATATTTTATTTTTGGTATTTGATCTGGTATAGTTGGTATAATGTTAAGAATATTAATTCGTGTTGAGTTAGCACAGCCAGGTTCATTTTTTAATAATGATCAAATATATAATGTAATTGTTACATCTCATGCTTTTATTATAATTTTTTTTATAGTTATACCTATTATAATT	Cicadellidae	family	0	1	1	1
contig_0987	GACTTTATATTTTATTTTTGGCATTTGATCAGGTATAGTGGGTACTTCTTTGAGCTTAATAATTCGTACAGAATTAGGTCAGCCAGGTTATTTAATTGGAGATGACCAAATTTATAATGTTATTGTAACTGCTCATGCTTTTATTATAATTTTCTTTATAGTTATACCTATTATAATT	Oligoneuriella_rhenana	species	1	0	1	2																														1
contig_0996	AACACTATATTTCATTTTTGGAGCATGAGCAGGAATAGTAGGAACTTCCCTAAGAATTATTGTTCGAGCAGAATTAGGTCATCCAGGAGCACTGATTGGAGATGACCAAATTTACAATGTTATTGTAACAGCACACGCATTCATTATAATTTTCTTCATAGTAATACCTATTATAATT	Dolichopodidae	family	1	0	1	1
contig_1001	TACAATATATTTTATTTTTGGAATTTGATCTGGATTAATTGGAATAATTTTAAGATTATTAATTCGATTAGAATTAAGAACATTAAATTCATTACTTTATAATGATCAAATTTTTAATGTAATTATTACTTCTCATGCTTTTATTATAATTTTTTTTATAGTTATACCTATTTTAATT	Cecidomyiidae	family	1	1	1	1
contig_1002	AACACTATATTTTATTTTTGGGGCATGGTCAGGAATAGTTGGTACTTCCCTTAGTATCCTAATTCGAGCTGAACTAGGACATGCCGGCTCCCTAATTGGAGATGATCAAATTTATAATGTAATCGTTACTGCTCATGCTTTTGTAATAATTTTTTTTATAGTTATACCTATTTTAATT	Cricotopus_trifascia	species	1	1	1	4
contig_1003	AACATTATATTTTATTTTTGGTGCCTGATCAGGAATAGTAGGGACTTCACTAAGAATCCTTATTCGAGCTGAATTAGGGCATGCCGGATCTTTAATTGGAGACGACCAAATTTATAATGTAATTGTTACAGCTCATGCTTTTGTAATAATTTTTTTTATAGTAATACCTATTTTAATT	Paracricotopus	Genus	1	0	1	1
contig_1009	AACCCTATATTTTATTTTTGGAGCCTGATCTGGTATAGTTGGAACTTCTTTAAGTCTCTTAATTCGTGCTGAGTTAGGCCAGCCGGGATCCCTAATTGGTGATGACCAAATTTATAATGTAATTGTAACCGCCCATGCTTTCATTATAATTTTCTTTATAGTAATACCTATTATAATT	Serratella_ignita	species	1	0	1	1
contig_1010	AACTTTATATTTTATTTTTGGAGCTTGAGCAGGAATAGTGGGTACTTCTTTAAGAATTCTTATTCGAGCAGAACTAGGACATCCCGGAGCCTTAATTGGGGATGACCAAATTTATAATGTAATTGTTACAGCTCATGCTTTTATTATAATTTTTTTTATAGTAATACCAATTATAATT	Antocha_vitripennis	species	1	0	1	1
contig_1025	TACATTATATTTTATTTTTGGAGCATGATCCGGAATAGTAGGGACATCTTTAAGTATATTAATTCGAGCTGAATTAGGGCATCCTGGAACATTTATTGGTGATGATCAAATTTATAATGTAATTGTTACAGCACATGCATTTATTATAATTTTTTTTATAGTTATGCCTATTTTAATT	Tanytarsus_eminulus	species	1	1	1	1
contig_1032	AACATTATATTTTATTTTTGGAATCTGATCTGGACTTTTAGGAACCTCATTAAGAATTTTAATTCGAACTGAACTTGGAATAACTGGGTCATTAATTAAAAATGACCAAATCTACAATGTACTGGTCACAGCTCATGCTTTTATTATAATTTTTTTTATAGTAATACCTATCATAATT	Athripsodes_albifrons	species	1	1	1	1
contig_1033	AACACTATATTTCATTTTTGGAGCCTGAGCAGGTATGGTAGGGACGTCTTTAAGACTCCTTATTCGAGCTGAATTAGGACAACCAGGATCCCTGATTGGTGATGACCAAATTTATAATGTCATCGTAACAGCACACGCATTTGTAATAATTTTTTTTATAGTAATGCCTATTATAATT	Leuctra_fusca	species	1	0	1	1
contig_1035	AACTCTTTATTTTATTTTTGGTGCTTGATCTGGAATAGTAGGCACATCTTTAAGAATTTTAATTCGGTTAGAATTAGGGCACCCAGGATCGTTAATTGGTGACGACCAAATTTATAATGTAATTGTTACTGCACATGCTTTTGTAATAATTTTTTTTATAGTAATACCAATTTTAATT	OrthocladiinaeCluster_1	Subfamily	1	0	1	1
contig_1038	TTTATACTTTATTTTCGGTGCCTGGGCTGGAATAGTAGGTACTTCTCTAAGTCTCTTAATTCGTGCTGAACTAGGACAGCCTGGATCACTGATTGGAGATGATCAAATTTATAATGTTATTGTTACTGCTCATGCTTTTATTATGATTTTCTTTATGGTTATGCCTATCATAATT	Ecdyonurus_dispar	species	0	1	1	1
contig_1044	AACTTTATATTTTATTTTTGGAGCATGATCAAGAATAGTAGGAACTTCTCTTAGAATATTAATTCGGGCAGAATTAGGGTTTCCTAATTCATTAATTGGAAATGACCAAATTTATAATGTAATTGTTACTGCACATGCCTTTATTATAATTTTCTTTATAGTTATACCAATTATAATT	Sciaridae	family	1	0	1	1
contig_1046	TACTCTTTATTTCATCTTTGGGGCTTGGTCTGGTATAGTCGGAACATCCCTCAGACTCTTAATTCGAGCTGAGCTAGGTCAGCCAGGTTCTTTGATTGGAGATGATCAAATTTATAATGTAATTGTCACCGCTCACGCCTTTATTATGATTTTCTTCATAGTTATGCCTATTATAATT	Electrogena_lateralis	species	1	1	0	1
contig_1047	AACCCTATATTTTATCTTTGGTGCATGATCTGGCATAGTTGGAACTTCTTTGAGTCTTTTAATTCGTGCTGAGTTAGGCCAGCCAGGATCCCTAATTGGTGATGATCAAATTTATAATGTAATTGTAACTGCCCATGCTTTCATTATAATTTTCTTTATAGTAATACCTATTATGATT	Serratella_ignita	species	1	0	1	1
contig_1052	TACTTTATACTTTATTTTCGGTGCCTGGGCTGGGATAGTAGGTACTTCTCTAAGTCTCTTAATTCGTGCTGAACTAGGACAGCCTGGATCATTGATTGGAGATGATCAAATTTATAATGTTATTGTTACTGCTCATGCTTTTATTATGATTTTCTTTATGGTTATGCCTATCATAATT	Ecdyonurus_dispar	species	1	1	1	1
contig_1055	AACCCTTTATTTTATCTTTGGCATTTGAAGAGCAACTGTTGGAACCTCACTAAGCATACTAATTCGTTCTGAACTTAGCCAACCTGGAAGTCTTTTAGCTGACGAACAACTCTATAACGTAACTGTAACCAGCCATGCTTTTATTATAATTTTCTTTTTCGTAATGCCCATCCTAATC	Tardigrada	Phylum	1	1	1	1
contig_1058	AACCCTATATTTTATCTTTGGTGCATGATCTGGCATAGTTGGAACTTCTTTAAGTCTTTTAATTCGTGCTGAGTTAGGCCAGCCAGGATCCCTAATTGGTGATGATCAAATTTATAATGTAATTGTAACTGCCCATGCTTTCATTATAATTTTCTTTATGGTAATACCTATTATGATT	Serratella_ignita	species	1	0	1	1
contig_1066	TACTTTATATTTTATTTTTGGAGCTTGATCAGGTATAGTAGGGACTTCATTAAGTATTTTAATTCGAGCAGAATTAGGACACGCAGGATCTTTAATTGGTGATGACCAAATTTATAATGTAATTGTTACAGCTCACGCTTTTGTTATAATTTTTTTTATAGTTATACCTATTTTAATT	OrthocladiinaeCluster_162	Subfamily	1	1	1	3																1
contig_1070	TACTTTATATTTCATTTTTGGTGCGTGGTCAGGTATGGTGGGTACTTCCCTTAGTTTATTAATTCGAGCAGAACTTGGTAATCCTGGTTCTTTGATTGGCGATGATCAGATTTATAACGTTATTGTCACTGCCCATGCTTTTATTATGATTTTTTTTATAGTGATACCTATTATAATT	Baetis_fuscatus	species	1	1	1	1
contig_1071	TACTTTATATTTCATTTTTGGTGCATGATCAGGTATGGTGGGTACTTCCCTTAGTTTATTAATTCGAGCAGAACTTGGTAATCCTGGTTATTTGATTGGTGATGATCAGATTTATAACGTTATTGTCACCGCCCATGCTTTTATTATGATTTTTTTTATAGTGATACCGATTATAATT	Baetis_fuscatus	species	1	1	1	1
contig_1073	AACACTATACTTCATTTTTGGAGCCTGAGCAGGAATAGTAGGAACGTCATTAAGACTCCTAATCCGAGCTGAATTAGGGCAACCAGGATCCCTGATTGGAGATGATCAAATCTATAATGTTATCGTAACAGCGCATGCATTTGTAATAATCTTCTTTATAGTTATGCCTATTATAATT	Leuctra_leptogaster	species	1	0	1	1
contig_1093	AACACTATATTTTATTTTTGGGGCATGGTCAGGAATAGTTGGTACTTCCCTTAGTATCCTAATTCGAGCTGAACTAGGACATGCCGGCTCCTTAATTGGAGATGATCAAATTTATAATGTAATTGTTACTGCTCATGCTTTTGTAATAATTTTTTTTATAGTTATACCTATTTTAATT	Cricotopus_trifascia	species	1	1	1	3
contig_1094	TTTGTATTTCATTTTTGGTGCATGATCAGGTATGGTGGGTACTTCCCTTAGTTTATTAATTCGAGCAGAACTTGGTAATCCTGGTTCTTTGATTGGTGATGACCAGATTTATAATGTTATTGTCACTGCCCATGCTTTTATTATGATTTTTTTTATAGTGATACCTATTATAATT	Baetis_fuscatus	species	0	1	1	1
contig_1171	AACTTTATATTTTATTTTTGGAATTTGAGCAAGATTAATTGGTACATCATTAAGAATAATCATTCGAATTGAATTAAGAACTCCTGGATCATTTATAGGAAATGATCAAATCTATAATTCGATTGTCACTATCCATGCTTTTATTATAATTTTTTTTATAGTGATACCTATTATAATT	Psychomyia_pusilla	species	1	0	1	3
contig_1181	TTTATACTTTATTTTCGGTGCCTGGGCTGGGATAGTAGGTACTTCCTTAAGTCTCTTAATTCGTGCTGAACTAGGACAGCCTGGATCACTGATTGGAGATGATCAAATTTATAATGTTATTGTTACTGCTCATGCTTTTATTATGATTTTCTTTATGGTTATGCCTATCATAATT	Ecdyonurus_dispar	species	0	1	1	1
contig_1192	AACCTTATATTTTATTTTTGGAGCCTGATCAGGAATAGTTGGAACTTCTCTTAGAATACTAATTCGAGCTGAATTAGGACATCCCGGTACTTTTATTGGAGATGACCAAATTTATAATGTTATTGTTACAGCCCACGCTTTTATTATAATTTTTTTTATAGTGATACCTATTTTAATT	Tanytarsus_brundini	species	1	1	1	1
contig_1194	AACATTATATTTTATTTTTGGAGCTTGATCCGGAATAGTAGGGACAGCATTAAGTATATTAATTCGAGCAGAATTAGGTCATCCTGGAACTTTTATTGGTGATGATCAAATTTATAATGTAATCGTAACAGCTCACGCTTTTATTATAATTTTTTTTATAGTTATACCTATTTTAATT	Microtendipes_confinis	species	1	0	1	1
contig_1201	TACTCTATATTTCATTTTTGGTGCTTGGGCAGGTATGGTAGGGACCTCATTAAGACTTTTAATTCGAGCCGAGTTGGGTAACCCGGGTTCATTAATTGGGGACCATCAAATTTATAACGTAATCGTAACTGCTCATGCCTTTATTATGATTTTTTTTATAGTGATACCTATTATAATT	Baetis_rhodani	species	1	1	0	1
contig_1202	TACTCTATATTTCATTTTTGGTGCTTGGGCAGGTATGGTAGGGACCTCATTAAGACTTTTAATTCGAGCCGAGTTGGGTAATCCGGGTTCATTAATTGGGGACCATCAAATTTATAACGTAATCGTAACTGCTCATGCCTTTATTATGATTTTTTTTATAGTGATACCTATTATAATT	Baetis_rhodani	species	1	1	1	1
contig_1205	AACTTTATATTTTATTTTTGGAGCCTGAGCTGGAATAGTGGGTACTTCCCTTAGTATTCTTATTCGAGCCGAATTAGGACACCCAGGATCTCTAATTGGAGACGACCAAATTTATAATGTAATTGTTACTGCTCATGCTTTTGTAATAATTTTTTTTATAGTTATACCAATTATAATT	Simulium_sp2	Genus	1	1	1	1
contig_1207	AACTTTATATTTTATTTTTGGAGCCTGAGCTGGAATAGTAGGTACTTCCCTTAGTATACTTATTCGAGCCGAATTAGGACATCCAGGCTCTCTAATTGGAGATGACCAAATTTATAATGTAATTGTTACTGCTCATGCTTTTGTAATAATTTTTTTTATAGTTATGCCAATTATAATT	Simulium_sp3	Genus	1	1	1	2
contig_1209	AACATTATATTTTATTTTTGGGGCCTGAGCAGGAATAGTAGGTACTTCCCTTAGTATACTTATTCGAGCTGAATTAGGACACCCAGGGTCTTTAATTGGTGATGACCAAATTTATAATGTAATTGTTACAGCTCATGCTTTCGTAATAATTTTTTTTATAGTTATACCAATTATAATT	Simulium_pseudoequinum	species	1	1	1	1
contig_1216	TACTCTATATTTCATTTTTGGTGCTTGGGCAGGTATGGTAGGGACCTCATTAAGACTTTTAATTCGAGCCGAGTTGGGTAACCCGGGTTCATTAATTGGGGACGATCAAATTTATAACGTAATCGTAACTGCCCATGCCTTTATTATGATTTTTTTTATAGTGATACCTATTATAATT	Baetis_rhodani	species	1	1	1	1
contig_1218	AACACTATATTTCATTTTTGGAGCCTGAGCAGGTATAGTAGGGACGTCTTTAAGACTTCTTATTCGAGCTGAATTAGGACAACCAGGATCCCTGATTGGTGATGACCAAATTTATAATGTCATCGTAACAGCACACGCATTTGTAATAATTTTTTTTATAGTAATGCCTATTATAATT	Leuctra_fusca	species	1	1	1	1
contig_1221	TACTCTTTATTTCATCTTTGGGGCTTGGTCTGGTATAGTCGGAACATCCCTCAGACTCTTAATTCGAGCTGAACTAGGTCAGCCAGGTTCTTTGATTGGGGATGATCAAATTTATAATGTAATTGTCACCGCTCACGCCTTTATTATGATTTTCTTCATAGTTATACCTATTATGATT	Electrogena_lateralis	species	1	1	0	1
contig_1224	AACTTTATATTTTATTTTTGGGGCTTGATCTGGGATAGTAGGAACTTCTTTAAGAATCTTAATTCGTGCAGAATTAGGGCACGTAGGATCTCTAATTGGAGACGACCAAATCTACAATGTAATTGTTACTGCTCATGCTTTCGTTATAATTTTTTTTATGGTTATACCTATTTTAATT	OrthocladiinaeCluster_265	Subfamily	1	0	1	1
contig_1228	AACTTTATATTTTATTTTTGGGGCGTGATCTGGTATAGTAGGCACTTCTTTAAGAATTTTAATTCGAGCCGAATTAGGTCACGCAGGATCTTTAATTGGAGATGACCAAATTTATAACGTAATTGTTACCGCACATGCTTTTGTTATAATTTTTTTTATAGTAATACCTATTTTAATT	Orthocladius_rubicundus	species	1	1	1	1
contig_1229	AACTTTATATTTTATTTTTGGAGCCTGGGCAGGAATAGTAGGAACATCTTTAAGAATTCTTATTCGAGCTGAATTAGGTCACGCCGGTTCATTAATTGGTGATGATCAAATTTATAATGTAATTGTAACAGCTCATGCTTTTGTAATAATTTTTTTTATAGTTATACCTATTTTAATT	OrthocladiinaeCluster_233	Subfamily	1	0	1	1
contig_1231	AACTTTATATTTTATTTTTGGAATTTGAAGAGGTATAGTAGGAACATCCTTAAGAATACTAATTCGAAGGGAATTAGGGACTAATAGATTTTTAATTGGAAACGATCAAATTTATAATGTAATTGTTACAGCTCATGCATTTATTATAATTTTTTTTATAGTTATACCTATTATAATT	Agapetus_cravensis	species	1	0	1	1
contig_1232	AACATTATATTTTATTTTCGGAGCATGATCAGGAATAGTAGGAACTTCTCTTAGAATCTTAATTCGTGCAGAACTTGGTCACGCCGGGTCCCTTATCGGTGATGATCAAATTTATAACGTAATTGTTACAGCACATGCTTTTGTAATAATTTTTTTTATAGTTATACCTATTTTGATT	OrthocladiinaeCluster_232	Subfamily	1	0	1	1
contig_1233	TACTCTATATTTCATTTTTGGTGCTTGGGCAGGTATGGTAGGGACCTCATTAAGACTTTTAATTCGAGCCGAGTTGGGTAACCCGGGTACATTAATTGGTGACGATCAAATTTATAACGTAATCGTAACTGCTCATGCCTTTATTATGATTTTTTTTATAGTGATACCTATTATAATT	Baetis_rhodani	species	1	1	1	1
contig_1235	TTTATATTTTTTATTTGGTATTTGATCAGGAATAATTGGATCTTCACTTAGAATTCTAATTCGATTAGAATTAAGTCAAATTAATTCAATTATTAATAATAATCAATTATATAATGTAATTGTTACAATTCATGCTTTTATTATAATTTTTTTTATAACTATACCAATTGTAATT	Aphis	Genus	0	1	1	4
contig_1236	AACTTTATATTTTATTTTTGGAGCCTGAGCTGGAATAGTGGGTACTTCCCTTAGTATACTTATTCGAGCCGAATTAGGACATCCAGGCTCTCTAATTGGAGATGACCAAATTTATAATGTAATTGTTACTGCTCATGCTTTTGTAATAATTTTTTTTATAGTTATGCCAATTATAATT	Simulium_pseudoequinum	species	1	1	1	1
contig_1238	TCTATATTTCATCTTTGGTGCTTGGGCTGGTATAGTAGGTACGTCATTGAGTTTATTAATCCGAGCTGAATTGGGTAACCCTGGGTCTTTAATTGGTGATGACCAAATTTATAATGTGATCGTTACAGCCCATGCCTTTATCATAATTTTTTTTATGGTTATACCTATTATAATC	Procloeon_pulchrum	species	0	1	1	2							1									1
contig_1239	TACTTTATATTTCATTTTTGGGGCCTGGGCAGGAATAGTAGGGACATCTTTGAGTCTACTAATTCGTGCTGAATTGGGTCAGCCTGGGTCTCTTATTGGTGACGATCAAATTTATAACGTCATTGTAACTGCCCATGCTTTTATTATGATTTTCTTTATAGTTATACCTATTATGATT	Ecdyonurus_sp1	Genus	1	1	0	3								1
contig_1240	TACTTTATATTTTATTTTTGGAGCTTGATCAGGTATAGTAGGGACTTCATTAAGTATTTTAATTCGAGCAGAATTAGGACATGCAGGATCTTTAATTGGTGATGACCAAATTTATAATGTAATTGTTACAGCTCACGCTTTTGTTATAATTTTTTTTATAGTTATACCTATTTTAATT	Cricotopus_sp	Genus	1	1	1	1	1
contig_1242	TCTATACTTCATTTTTGGGGCTTGATCTGGTATAGTAGGGACATCTCTTAGTCTACTAATTCGAGCTGAATTAGGACAACCAGGATCCCTTATTGGAGACGACCAAATTTACAATGTAATTGTCACAGCCCATGCCTTTATTATAATTTTCTTCATGGTTATGCCCATTATAATT	Heptagenia_sulphurea	species	0	1	1	1
contig_1249	TACTTTATACTTCATTTTTGGAGCCTGGGCAGGAATAGTAGGTACATCTTTAAGTCTACTAATTCGTGCTGAATTGGGACAACCCGGATCCTTAATTGGTGATGACCAAATTTATAATGTTATTGTAACTGCCCACGCTTTTATTATGATTTTCTTCATAGTTATACCTATTATAATT	Ecdyonurus_venosus	species	1	1	1	1
contig_1266	TACATTATATTTTATTTTTGGAGCCTGATCAGGTATAATTGGAACTTCTTTAAGAATACTTATTCGAGCTGAATTAGGACGACCTGGTACTTTTATTGGTGATGACCAAATTTATAACGTAATTGTTACCGCTCATGCATTTATTATAATTTTTTTCATAGTTATACCTATTTTAATT	Chironominae_C	Subfamily	1	1	1	1
contig_1268	AACTTTATATTTTATTTTTGGAGCTTGATCAGGAATAGTAGGAACTTCTTTAAGAATTCTTATTCGAGCTGAATTAGGACACGCTGGTTCATTAATTGGTGATGATCAAATTTATAATGTAATTGTTACAGCCCATGCTTTTGTAATAATTTTTTTCATAGTTATACCTATTTTAATT	Cricotopus_bicinctus	species	1	0	1	1
contig_1269	TTTATACTTCATTTTTGGGGCTTGATCTGGTATAGTAGGGACATCTCTTAGTCTACTAATTCGAGCTGAATTAGGACAACCAGGATCCCTTATTGGAGACGATCAAATTTACAATGTAATTGTCACAGCCCATGCCTTTATTATAATTTTCTTCATGGTTATGCCCATTATAATT	Heptagenia_sulphurea	species	0	1	1	1
contig_1270	CACCCTCTATTTAGTATTTGGTGCCTGAGCTGGAATAGTCGGCACCGCCCTAAGTCTCTTGATTCGGGCAGAACTCAGCCAACCCGGCGCCCTCCTAGGGGATGACCAGATTTATAACGTAATTGTTACAGCCCATGCCTTCGTAATAATTTTCTTTATAGTCATACCAATTATGATC	Salmo_trutta	species	1	1	0	1
contig_1323	TTTATACTTCATCTTTGGAGCCTGGGCAGGGATAGTAGGTACATCTTTAAGTCTACTAATTCGTGCTGAATTGGGACAACCCGGATCCTTAATCGGTGATGACCAAATTTATAATGTTATTGTAACTGCCCACGCTTTTATTATGATTTTCTTCATAGTTATACCTATTATAATT	Ecdyonurus_venosus	species	0	1	1	1
contig_1325	TTTATACTTCATTTTTGGTGCCTGAGCTGGAATAGTTGGGACGTCTTTGAGACTCCTTATTCGGGCAGAATTGGGTAACCCGGGATCACTAATTGGAGATGACCAAATTTACAACGTGATTGTCACTGCTCACGCTTTTATTATGATTTTCTTCATGGTTATGCCCATTATGATT	Alainites_muticus	species	0	1	1	1
contig_1326	TTTATGTTTCATTTTTGGTGCATGATCAGGTATGGTGGGTACTTCCCTTAGTTTATTAATTCGAGCAGAACTTGGTAATCCTGGTTCTTTGATTGGTGATGATCAGATTTATAACGTTATTGTCACTGCCCATGCTTTTATTATGATTTTTTTTATAGTGATACCTATTATAATT	Baetis_fuscatus	species	0	1	1	1
contig_1329	TTTATATTTCATTTTTGGTGCATGATCAGGTATGGTGGGTACTTCCCTTAGTTTATTAATTCGAGCAGAACTTGGTAATCCTGGTTCTTTGATTGGTGATGATCAGATTTATAATGTTATTGTTACTGCCCATGCTTTTATTATGATTTTTTTTATAGTGATACCTATTATAATT	Baetis_fuscatus	species	0	1	1	1
contig_1354	AAATTTATATTTTATTTTTGGAGCCTGAGCTGGAATAGTAGGTACTTCCCTTAGTATACTTATTCGAGCCGAATTAGGACACCCAGGATCTCTAATTGGAGACGACCAAATTTATAATGTAATTGTTACTGCTCATGCTTTTGTAATAATTTTTTTTATAGTTATACCAATTATAATT	Simulium_sp2	Genus	1	1	1	10																																1
contig_1355	AACACTATTTCATTTTTGGAGCCTGAGCAGGTATAGTAGGGACGTCTTTAAGACTCCTTATTCGAGCTGAATTAGGACAACCAGGATCCCTGATTGGTGATGACCAAATTTATAATGTCATCGTAACAGCACACGCATTTGTAATAATTTTTTTTATAGTAATGCCTATTATAATT	Leuctra_fusca	species	1	0	1	9																						1
LFCR_001616	AACTTTATATTTTATTTTTGGGGCTTGATCTGGTATAGTGGGAACTTCTTTAAGCATGCTGATTCGCGCAGAATTAGGCCATCCGGGAACTCTAATTGGAGATGACCAAATTTATAATGTAATTGTAACTGCTCATGCTTTTATTATAATTTTTTTTATA	Chironominae_D	subfamily	1	0	0	1
LFCR_001630	TACTTTATACTTTATTTTCGGGGCTTGAGCTGGAATAGTAGGTACATCTCTTAGATTATTAATTCGTGCCGAACTTGGCAATCCCGGCTCACTAATTGGGGATGACCAAATTTATAACGTCATTGTTACGGCGCATGCCTTTATTATAATTTTTTTTATA	Baetis_lutheri	species	1	0	0	5
LFCR_001807	AACACTATATTTTATCTTCGGACTGTGAGCTGCGACTGTAGGAACTTCCCTTAGATTTTTAATTCGTCTTGAACTCTCACAACCAGGAAACTTTATTTCCGATGAACAAATTTACAACGTTACTGTAACTAGACATGCTTTTATTATAATTTTTTTCTTT	Tardigrada	Phylum	1	0	0	1
LFCR_001878	TACTTTATACTTCATTTTTGGGGCATGGGCAGGAATAGTAGGGACATCTTTAAGTCTACTGATTCGTGCTGAATTAGGTCAGCCTGGGTCTCTTATTGGTGATGACCAAATTTATAACGTCATTGTGACTGCCCATGCTTTTATTATGATTTTCTTTATA	Ecdyonurus_sp1	Genus	1	0	0	3																																		1
LFCR_001945	TACTTTATATTTCATTTTTGGAGCATGGGCAGGAATAGTAGGGACATCTTTAAGTCTACTGATTCGTGCTGAATTAGGTCAGCCTGGGTCTCTTATTGGTGATGACCAAATTTATAACGTCATTGTGACTGCCCATGCTTTTATTATGATTTTCTTTATA	Ecdyonurus_sp1	Genus	1	0	0	3
LFCR_001979	TACTTTATATTTCATTTTTGGGGCATGGGCAGAAATAGTAGGGACATCTTTAAGTCTACTGATTCGTGCTGAATTAGGTCAGCCTGGGTCTCTTATTGGTGATGACCAAATTTATAACGTCATTGTGACTGCCCATGCTTTTATTATGATTTTCTTTATA	Ecdyonurus_sp1	Genus	1	0	0	1
LFCR_002449	GACTCTATACTTCATCTTTGGGGCGTGGGCTGGTATAGTCGGCACTTCCCTAAGATTACTAATTCGTGCTGAACTTGGTAACCCCGGATCCCTAATCGGGGATGACCAGATTTATAATGTAATCGTTACTGCGCATGCTTTTATTATAATCTTTTTTATA	Centroptilum_luteolum	species	1	0	0	1
LFCR_002988	TACTTTATACTTCATCTTCGGGGCTTGAGCAGGAATAGTGGGGACTTCTCTAAGTCTCCTTATTCGTGCCGAACTAGGTCAGCCTGGGTCATTAATTGGAGACGACCAAATTTACAATGTTATTGTAACTGCTCATGCTTTTATTATAATTTTCTTTATA	Ecdyonurus_insignis	species	1	0	0	39
LFCR_003139	TACCCTTTATTTTATTTTCGGAATTTGATCAGGTTTAGTAGGATCATCTTTAAGATTTATTATTCGTATAGAATTAAGAACTCCTGGTAGATTTATTGGTAATGATCAAATTTATAATGTAATTGTTACATCTCACGCATTCATTATAATTTTTTTTATA	Hydropsyche_incognita	species	1	0	0	1
LFCR_003785	TACTTTATATTTCATTTTTGGGGCATGGGCAGGAATAGTAGGAACATCTTTAAGTCTACTGATTCGTGCTGAATTAGGTCAGCCTGGGTCTCTTATTGGTGATGACCAAATTTATAACGTCATTGTGACTGCCCATGCTTTTATTATGATTTTCTTTATA	Ecdyonurus_sp1	Genus	1	0	0	1
LFCR_003941	AACTTTATACTTTATTTTTGGTGCTTGAGCAGGAATAGTGGGGACATCCCTAAGCCTATTAATTCGGGCTGAACTTGGCCAGCCCGGCTCCCTGATTGGAGACGACCAAATTTATAATGTGATTGTCACAGCCCACGCCTTCGTAATAATTTTCTTTATA	Dinocras_cephalotes	species	1	0	0	7
LFCR_003982	AACTCTGTATTTCATCTTCGGAGCCTGATCAGGTATAGTCGGTACATCTCTGAGTTTACTGATTCGAGCAGAACTAGGTCAGCCAGGCTCCTTAATTGGAGATGATCAAATCTATAATGTTATTGTAACAGCGCATGCTTTTGTAATAATTTTCTTTATG	Perla_marginata	species	1	0	0	1
LFCR_004128	AACATTATATTTTATTTTTGGGGCTTGGGCCGGCATACTAGGAACTTCCTTAAGACTACTAATCCGAGCCGAATTAGGGCACCCCGGTTCTCTAATTGGGGACGATCAGATCTACAATGTAATTGTTACAGCCCACGCTTTTATCATGATTTTCTTTATA	Caenis_luctuosa	species	1	0	0	5
LFCR_004639	AACATTATATTTTATTTTTGGAGCTTGAGCAGGTATAGTAGGAACCTCTTTAAGACTTCTCATCCGAGCTGAATTAGGGCAACCAGGGTCCCTAATTGGAGATGATCAGATTTACAACGTCATCGTAACAGCACACGCATTTGTCATAATTTTTTTCATG	leuctra_geniculata	species	1	0	0	1
LFCR_005341	AACCTTGTATTTTATTTTTGGAGCCTGATCAGGCATAGTCGGAACATCTTTAAGTCTTTTAATTCGTGCAGAATTGGGGCAACCCGGCTCTTTAATTGGGGATGACCAAATTTATAATGTTATTGTTACAGCCCATGCTTTTATTATAATTTTCTTTATG	Choroterpes_picteti	species	1	0	0	1
LFCR_005350	TACTTTATATTTCATTTTTGGGGCCTGGGCAGGGATAGTAGGGACATCTTTAAGTCTACTGATTCGTGCTGAATTGGGTCAGCCCGGGTCTCTTATTGGTGACGACCAAATTTATAACGTCATTGTGACTGCCCATGCTTTTATTATGATTTTCTTTATA	Ecdyonurus_sp1	Genus	1	0	0	1
LFCR_005717	TACTTTATATTTTATTTTTGGGGCATGGGCAGGGATAGTAGGGACATCTTTAAGTCTACTGATTCGTGCTGAATTGGGTCAGCCTGGGTCTCTTATTGGTGACGACCAAATTTATAACGTCATTGTGACTGCCCATGCTTTTATTATGATTTTCTTTATA	Ecdyonurus_sp1	Genus	1	0	0	1
LFCR_005797	CACCCTTTATTTTATTTTCGGAATTTGATCAGGTTTAGTAGGATCATCTTTAAGATTTATTATTCGTATAGAATTAAGAACTCCTGGTAGATTTATTGGTAATGATCAAATTTATAATGTAATTGTTACATCTCACGCATTCATTATAATTTTTTTTATA	Hydropsyche_incognita	species	1	0	0	48		1		1								1					1		1					1
LFCR_006104	TACTTTATATTTCATTTTTGGGGCATGGGCAGGGATAGTAGGGACATCTTTAAGTCTACTGATTCGTGCTGAATTGGGTCAGCCTGGGTCTCTTATTGGTGACGACCAAATTTATAACGTCATTGTGACTGCCCATGCTTTTATTATGATTTTCTTTATA	Ecdyonurus_sp1	Genus	1	0	0	16																												1													1
LFCR_006223	TACACTTTATTTTATTTTCGGAGCGTGGTCGGGGATGGTAGGCACATCTCTGAGTCTTTTAATTCGAGCCGAATTGGGTAATCCTGGTTCACTAATTGGGGATGACCAGATTTACAACGTTATTGTAACAGCCCATGCTTTTATTATGATTTTCTTTATA	Baetis_buceratus	species	1	0	0	1
LFCR_006284	AACTTTATATTTTATATTTGGAATTTGATCTGGTTTAGTTGGATCATCAATAAGTCTTATCATTCGAATAGAACTAAGAACTCCTGGAAGATTTATTGGAAATGATCAAATTTATAATGTTATTGTTACATCTCATGCATTTATTATAATTTTTTTTATA	Hydropsyche_modesta	species	1	0	0	1
LFCR_006421	AACTTTATACATTATTTTTGGGGCTTGATCCGGAATAGTGGGAACTTCATTAAGAATGCTTATTCGAGCAGAATTAGGACGACCCGGAACTTTCATTGGAGATGACCAAATTTATAATGTTGTAGTTACTGCACATGCTTTTATTATAATTTTTTTCATA	Chironomus_riparius	species	1	0	0	56
LFCR_006554	TACTCTATATTTCATTTTTGGTGCTTGGGCAGGTATGGTAGGGACCTCATTAAGACTTTTAATTCGAGCCGAGTTGGGCAACCCGGGTTCATTAATTGGGGACGATCAAATTTATAACGTAATCGTAACTGCTCATGCCTTTATTATGATTTTTTTTATA	Baetis_rhodani	species	1	0	0	1
LFCR_006914	GACTCTATACTTCATCTTTGGGGCGTGGGCTGGTATAGTCGGCACTTCCCTAAGATTACTAATTCGTGCTGAACTTGGTAACCCCGGATCCCTAATCGGGGATGACCAGATTTACAATGTAATCGTTACTGCGCATGCTTTTATTATAATCTTTTTTATA	Centroptilum_luteolum	species	1	0	0	1
LFCR_007070	AACTTTATACTTTATTTTTGGTGCTTGAGCAGGAATAGTGGGGACATCCCTAAGCCTATTAATTCGGGCTGAACTTGGCCAGCCCGGCTCCCTGATTGGAGACGACCAAATCTATAATGTGATTGTCACAGCCCACGCCTTCGTAATAATTTTCTTTATA	Dinocras_cephalotes	species	1	0	0	7														1
LFCR_007494	TACTTTATACTTCATCTTCGGGGCTTGAGCAGGAATAGTGGGGACTTCTCTGAGTCTCCTTATTCGTGCCGAACTAGGTCAGCCTGGGTCATTAATTGGAGACGACCAAATTTACAATGTTATTGTAACTGCTCATGCTTTTATTATAATTTTCTTTATA	Ecdyonurus_insignis	species	1	0	0	1
LFCR_007627	AACATTATATTTTATCTTCGGACTATGGGCTGCAACTGTAGGGACTTCCCTTAGATTTTTAATTCGTCTTGAACTCTCACAACCAGGAAACTTTATTTCCGATGAACAAATTTACAACGTTACTGTAACCAGACATGCTTTTATTATAATTTTTTTCTTT	Tardigrada	Phylum	1	0	0	1
LFCR_007865	AACTTTATACTTTATTTTTGGTGCTTGAGCAGGAATAGTGGGGACATCCCTAAGCCTATTAATTCGGGCTGAACTTGGCCAGCCCGGCTCCCTGATTGGAGACGACCAAATCTACAATGTGATTGTCACAGCCCACGCCTTCGTAATAATTTTCTTTATA	Dinocras_cephalotes	species	1	0	0	1
LFCR_008076	TACTTTATATTTCATTTTTGGGGCCTGGGCAGGGATAGTAGGGACATCTTTAAGTCTACTGATTCGTGCTGAATTGGGTCAGCCTGGGTCTCTTATTGGTGACGACCAAATTTATAACGTCATTGTGACTGCCCATGCTTTTATTATGATTTTCTTTATA	Ecdyonurus_sp1	Genus	1	0	0	47							1	1							1						1						1						1							1
LFCR_008359	AACTCTGTATTTCATCTTCGGAGCCTGATCAGGTATAGTCGGTACATCTCTGAGTTTACTGATTCGAGCAGAACTAGGCCAGCCAGGCTCCTTAATTGGAGATGATCAAATCTATAATGTTATTGTAACAGCGCATGCTTTTGTAATAATTTTCTTTATG	Perla_marginata	species	1	0	0	21											1	1	1									1
LFCR_008603	CACCCTTTATTTTATTTTCGGAATTTGATCAGGTTTAGTAGGATCATCTTTAAGATTTATTATTCGTATAGAATTAAGAACTCCTGGTAGATTTATCGGTAATGATCAAATTTATAATGTAATTGTTACATCTCACGCATTCATTATAATTTTTTTTATA	Hydropsyche_incognita	species	1	0	0	12
LFCR_008663	TACTCTATATTTCATTTTTGGTGCTTGGGCAGGTATGGTAGGGACCTCATTAAGACTTTTGATTCGAGCCGAGTTGGGTAACCCGGGTTCATTAATTGGGGACGATCAAATTTATAACGTAATCGTAACTGCTCATGCCTTTATTATGATTTTTTTTATA	Baetis_rhodani	species	1	0	0	1
LFCR_008772	TACTTTATACTTCATCTTCGGAGCTTGAGCAGGAATAGTGGGGACTTCTCTAAGTCTCCTTATTCGTGCCGAACTAGGTCAGCCTGGGTCATTAATTGGAGACGACCAAATTTACAATGTTATTGTAACTGCTCATGCTTTTATTATAATTTTCTTTATA	Ecdyonurus_insignis	species	1	0	0	1
LFCR_009221	AACTTTATACTTTATTTTTGGTGCTTGAGCAGGAATAGTGGGGACATCCCTAAGCCTATTAATTCGGGCTGAACTTGGCCAACCCGGCTCCCTGATTGGAGACGACCAAATCTATAATGTGATTGTCACAGCCCACGCCTTCGTAATAATTTTCTTTATA	Dinocras_cephalotes	species	1	0	0	1
LFCR_009263	AACTTTATACTTTATTTTTGGTGCTTGAGCAGGAATAGTGGGGACATCCCTAAGCCTATTAATTCGAGCTGAACTTGGCCAGCCCGGCTCCCTGATTGGAGACGACCAAATTTATAATGTGATTGTCACAGCCCACGCCTTCGTAATAATTTTCTTTATA	Dinocras_cephalotes	species	1	0	0	33
LFCR_009372	TACCCTCTACCTAGTATTTGGTGCCTGAGCGGGCATAGTCGGAACTGCCCTAAGCCTATTGATCCGGGCCGAACTTAGTCAGCCAGGGTCCCTCCTTGGCGACGACCAAATCTATAACGTTATTGTTACCGCACATGCCTTTGTCATAATCTTCTTTATA	Barbatula	Genus	1	0	0	1
LFCR_009659	AACCCTTTATTTTATTTTCGGAGCTTGATCTGGTATAATTGGGACTTCTTTAAGAATATTAATTCGAGCAGAATTAGGCCATCCAGGAACATTAATTGGGGACGATCAAATTTATAATGTAATTGTAACTGCTCATGCTTTTATTATAATTTTTTTTATA	OrthocladiinaeCluster_55	Subfamily	1	0	0	14
LFCR_009663	AACATTATATTTTATTTTTGGGGCTTGGTCCGGCATACTAGGAACTTCCTTAAGACTACTAATCCGAGCCGAATTAGGGCACCCCGGTTCTCTAATTGGAGACGATCAGATCTACAATGTAATTGTTACAGCCCACGCTTTTATCATGATTTTCTTTATA	Caenis_luctuosa	species	1	0	0	1
LFCR_009959	AACTTTATATTTTATTTTCGGCGCCTGATCAGGTATAGTAGGGACTTCTTTAAGAATTTTAATTCGGGCCGAATTAGGTCATGCTGGATCTTTGATTGGTGATGATCAAATTTATAATGTAATTGTCACCGCCCATGCTTTTGTTATAATTTTTTTTATA	Orthocladius_rubicundus	species	1	0	0	3
LFCR_010391	AACTTTATACTTTATTTTTGGTGCTTGAGCAGGAATAGTGGGGACATCCCTAAGCCTATTAATTCGGGCTGAACTTGGCCAGCCCGGCTCCCTGATTGGAGACGACCAAATCTATAATGTAATTGTCACAGCCCACGCCTTCGTAATAATTTTCTTTATA	Dinocras_cephalotes	species	1	0	0	1
LFCR_010487	TACTCTATACTTAGCGTTTGGAACCTGATCAGGAGTTATAGGAGCTAGTTTAAGAATGCTAATTCGCATAGAATTATCCCAACCGGGAGGACTAATAATAGACGACCAGTTATATAATACAATCATTACTTCTCATGCCTTTGTAATAATCTTCTTCGCA	Hygrobatidae	family	1	0	0	1
LFCR_011524	AACCCTTTATTTTATTTTCGGGGCTTGATCTGGTATAATCGGAACTTCTTTAAGAATATTAATTCGAGCAGAATTGGGTCACCCAGGAACATTAATTGGAGACGATCAAATTTATAATGTAATTGTAACTGCTCATGCTTTTATTATAATTTTTTTTATA	Virgatanytarsus_triangularis	species	1	0	0	13
LFCR_011916	TACTTTATATTTCATTTTTGGGGCCTGGGCAGGGATAGTAGGGACATCTTTAAGTCTACTGATTCGTGCTGAATTGGGTCAGCCTGGGTCTCTTATTGGTGACGACCAAATTTATAACGTCATTGTGACTGCCCATGCTTTCATTATGATTTTCTTTATA	Ecdyonurus_sp1	Genus	1	0	0	1
LFCR_013097	CTCTTTATATTTTATTTTCGGAGCTTGATCCGGAATAGTAGGAACTTCATTAAGAATATTAATTCGAGCAGAATTAGGACATCCAGGAACTTTTATTGGAGATGATCAAATTTATAACGTAATTGTAACAGCACACGCTTTTATTATAATTTTTTTTATA	Micropsectra	Genus	1	0	0	2
LFCR_014202	GACCTTATATTTTATTTTTGGGGCTTGATCTGGTATAATCGGAACTTCATTAAGAATATTAATTCGAGCAGAATTAGGACACCCAGGAACATTAATTGGTGATGATCAGATTTATAATGTTATTGTAACTGCCCATGCTTTTATTATAATTTTTTTTATA	Chironomidae_c	Family	1	0	0	2
LFCR_014255	AACTTTGTATTTTATTTTCGGCGCCTGGGCCGGCATAGTTGGTACTTCCCTTAGTATCTTAATTCGTGCTGAACTAGGTCATGCTGGATCTTTAATCGGAGATGACCAAATTTATAATGTAATTGTTACCGCTCATGCTTTCGTTATAATTTTTTTTATA	Paraphaenocladius	Genus	1	0	0	4
LFCR_014824	TACTCTCTACTTTATTTTTGGTGCCTGATCAGGAATAGTAGGAACATCTTTAAGTTTATTAATTCGTGCAGAATTGGGGAATCCCGGCTCATTAATCGGTGATGACCAAATTTATAATGTAATTGTTACTGCTCATGCATTTATTATAATTTTTTTTATA	Baetis_scambus	species	1	0	0	1
LFCR_014916	TACTTTATACTTCATCTTCGGGGCTTGAGCAGGAATAGTGGGGACTTCTCTAAGCCTCCTTATTCGTGCCGAACTAGGTCAGCCTGGATCATTAATTGGAGACGACCAAATTTACAATGTTATTGTAACTGCTCATGCTTTTATTATAATTTTCTTTATA	Ecdyonurus_insignis	species	1	0	0	1
LFCR_015419	AACTTTATATTTTATTTTTGGGGCTTGATCTGGAATGGTAGGAACCTCATTAAGACTCTTAATCCGGGCTGAATTAGGCCACCCCGGATCTTTAATCGGGGATGACCAAATTTATAACGTAATCGTTACTGCTCATGCTTTCATTATAATTTTCTTTATG	Caenis_macrura	species	1	0	0	1
LFCR_016030	TACTCTCTACTTTATTTTTGGTGCCTGATCAGGAATAGTAGGAACATCTTTAAGTTTATTAATTCGTGCAGAATTGGGGAATCCCGGCTCATTAATCGGTGATGACCAAATCTATAACGTAATTGTTACTGCTCATGCATTTATTATAATTTTTTTTATA	Baetis_scambus	species	1	0	0	1
LFCR_018375	AACCCTTTATTTTATTTTCGGAGCTTGATCTGGTATAATTGGGACTTCTTTAAGAATATTAATTCGAGCAGAATTAGGTCATCCAGGAACATTAATTGGGGACGATCAAATTTATAATGTAATTGTAACTGCTCATGCTTTTATTATAATTTTTTTTATA	OrthocladiinaeCluster_55	Subfamily	1	0	0	2
LFCR_018530	CACTCTCTATTTTATATTTGGAATTTGATCAGGATTAATTGGATCATCTTTAAGTTTTATTATTCGTATGGAACTTAGAACACCAGGAAGTTTTATTGGAAATGATCAAATCTATAATGTTATTGTAACTTCTCATGCCTTTATCATAATTTTTTTTATA	Hydropsyche_siltalai	species	1	0	0	1
LFCR_019265	TACTCTCTACTTTATTTTTGGTGCCTGATCAGGAATAGTAGGAACATCTTTAAGTTTATTAATTCGTGCAGAATTGGGTAATCCCGGCTCATTAATCGGTGATGATCAAATCTATAATGTAATTGTTACTGCTCATGCATTTATTATAATTTTTTTTATA	Baetis_scambus	species	1	0	0	1
LFCR_020796	AACACTTTATTTTATTCTAGGATCATGATCAGGAATATTAGGAATAGCGTTAAGATTACTAATTCGAGCAGAATTAGGAACCCCCGGATCTTTAATTGGAGATGATCAAATTTATAATGTCATTGTAACAGCCCATGCTTTTGTAATAATTTTCTTCATA	Elmis_rioloides	species	1	0	0	1
LFCR_023498	AACTCTTTATTTTATTTTCGGAGCTTGATCAGGAATAGTAGGAACTTCCCTAAGAATACTTATTCGAGCTGAATTAGGCCACCCAGGAACATTAATTGGAGACGACCAAATTTATAATGTTATTGTAACTGCTCATGCTTTTATTATAATTTTTTTTATA	Chironominae_E	subfamily	1	0	0	1
LFCR_023652	AACGCTCTATTTTATTTTCGGAGCTTGATCAGGAATAGTAGGTACATCTTTAAGAATTTTAATTCGTGCAGAATTAGGACATGCAGGATCATTAATTGGAGATGATCAAATTTATAATGTAATTGTAACAGCACATGCTTTTGTAATAATTTTTTTTATA	Orthocladiinae_F	Subfamily	1	0	0	1
LFCR_023828	AACTTTATATTTTATTTTGGGTGCTTGAGCTAGTGTACTGGGTACTTCTTTAAGAGTAATCATCCGCTCAGAACTTAGAGCACCGGGAAACTTTATCGATGACGATCAACTATATAATGTGATAGTAACTGCTCACGCCTTTGTAATAATTTTTTTTATG	Gammarus_fossarum	species	1	0	0	1
LFCR_025278	AACACTATATTTTATCTTTGGGGCCTGATCCGGAATAGTGGGTACCTCTTTAAGAATTTTAATTCGGGCAGAACTTGGACACGTTGGATCCTTAATTGGAGATGACCAGATTTACAATGTAATTGTGACAGCTCATGCTTTTGTAATAATTTTTTTTATA	Tvetenia_calvescens	species	1	0	0	1
LFCR_027023	AACCTTATATTTTATTTTCGGAGCTTGAGCTGGAATAGTTGGGACTTCCCTTAGTATACTAATTCGAGCTGAATTAGGTCACCCTGGTTCACTTATTGGTGATGATCAAATTTATAATGTAATTGTTACAGCTCATGCTTTTGTAATAATTTTTTTTATA	Simulium_bezzii	species	1	0	0	1
LFCR_029451	TACTTTATATTTCATTTTTGGGGCCTGGGCAGGAATAGTAGGGACATCTTTAAGTCTACTGATTCGTGCTGAATTGGGTCAGCCTGGGTCTCTTATTGGTGACGACCAAATTTATAACGTCATTGTGACTGCCCATGCTTTTATTATGATTTTCTTTATA	Ecdyonurus_sp1	Genus	1	0	0	2			1																																	1
LFCR_030633	TACTTTATACTTTATTTTCGGCGCTTGAGCTGGAATAGTAGGTACATCTCTTAGATTATTAATTCGTGCCGAACTTGGCAATCCCGGCTCACTAATTGGGGATGACCAAATTTATAACGTCATTGTTACGGCGCATGCCTTTATTATAATTTTTTTTATA	Baetis_lutheri	species	1	0	0	18
LFCR_035381	AACCCTTTATTTTATTTTCGGGGCTTGATCTGGTATAATCGGAACTTCTTTAAGAATATTAATTCGAGCAGAATTAGGTCACCCAGGAACATTAATTGGAGACGATCAAATTTATAATGTAATTGTAACTGCTCATGCTTTTATTATAATTTTTTTTATA	Virgatanytarsus_triangularis	species	1	0	0	2
LFCR_038199	AACCCTATATTTTATTTTTGGAGCCTGATCTGGTATAGTTGGAACTTCTTTAAGTCTCTTAATTCGGGCTGAGTTAGGCCAGCCAGGATCCCTAATTGGTGATGACCAAATTTATAATGTAATTGTAACCGCCCATGCTTTCATTATAATTTTCTTTATA	Serratella_ignita	species	1	0	0	1
LFCR_046156	TACTTTATACTTTATCTTAGGGGCTTGGGCTAGGGTTGTTGGCACTTCCATGAGAGTAATTATTCGCTCAGAATTAAGCACACCTGGTAATTTAATCGACGACGACCAATTATATAATGTCATAGTTACCGCTCACGCTTTTGTAATAATTTTTTTTATG	Gammarus_pulex	species	1	0	0	2
LFCR_046869	AACTCTTTATTTTATTTTTGGAGCTTGATCAGGAATAGTTGGAACTTCTCTTAGAATTTTAATTCGAGCTGAATTAGGCCATGCTGGTTCCTTGATTGGTGACGACCAAATTTATAATGTTATTGTAACTGCACATGCTTTTGTTATAATTTTTTTTATA	OrthocladiusCluster_72	Genus	1	0	0	7
LFCR_049141	AACTCTTTATTTTATTTTTGGAGCTTGATCAGGAATAGTTGGAACTTCTCTTAGAATTTTAATTCGAGCTGAATTAGGCCACGCTGGTTCCTTGATTGGTGACGACCAAATTTATAATGTTATTGTAACTGCACATGCTTTTGTTATAATTTTTTTTATA	OrthocladiusCluster_72	Genus	1	0	0	1
LFCR_053606	AACACTATATTTTATATTCGGAATCTGGGCAAGATTAATTGGAACATCTTTAAGAATAATTATTCGAATTGAATTAAGAACCCCAAATTCTTTCATTAATAACGATCAAATTTATAATTCAATTGTTACTATTCATGCTTTTATCATAATTTTTTTCATA	Metalype_fragilis	species	1	0	0	1
LFCR_053971	TTCCATATATTTTTTAAGAAGAATTTGAAGGGGAATTTTAGGTACAAGGCTAAGAATATTTATTCGACTTAGACTGTCTTTAAATATAAATTGAACAGAGAGTAACGTTTTTTTTTCATTTTATAATACAGTAATTACTAATCATGCTCTATTAATAATTTTTTTTATA	Perla_marginata	species	1	0	0	1
LFCR_054205	TACGTTATACTTTATTTTCGGTGCTTGGTCGGGTATAGTAGGTACCTCCCTTAGTCTTTTGATTCGTGCTGAGTTGGGTAATCCCGGTTCTTTAATTGGTGATGACCAAATTTACAACGTTATTGTTACGGCTCACGCCTTTATTATAATCTTTTTTATA	Baetis_alpinus	species	1	0	0	1
LFCR_054681	AACTTTATATTTTATTTTTGGAATTTGAGCAAGATTAATTGGCACATCACTAAGAATAATTATTCGAATTGAATTAAGAACTCCAGGATCATTTATAGGAAATGATCAAATTTATAATTCAATTGTTACTATTCATGCTTTTATTATAATTTTTTTTATA	Psychomyia	Genus	1	0	0	1
LFCR_056260	TACCCTGTATTTTATTTTTGGAGCTTGGGCTGGTATAGTAGGAACTTCTTTAAGACTTCTAATTCGGGCAGAGTTGGGTAACCCCGGTTCATTAATTGGTGACGACCAAATTTATAACGTAATTGTAACCGCCCACGCTTTTATTATGATTTTTTTTATA	Baetis_rhodani	species	1	0	0	1
LFCR_062554	AACTCTATATTTTATTTTCGGTGTGTGATCAGGAATGTTAGGAACTTCTCTTAGTTTATTAATTCGAGCTGAATTGGGGCACCCTGGGTCATTAATCGGGGACGATCAAATTTATAATGTAATTGTAACCGCCCATGCTTTCATCATAATTTTTTTTATA	Caenis	Genus	1	0	0	1
LFCR_068017	TACTTTATATTTCATTTTTGGGGCCTGGGCAGGAATAGTAGGGACATCTTTGAGTCTACTAATTCGTGCTGAATTGGGTCAGCCTGGATCTCTTATTGGTGACGATCAAATTTATAACGTCATTGTAACTGCCCATGCTTTTATTATGATTTTCTTTATA	Ecdyonurus_sp1	Genus	1	0	0	1
LFCR_072495	AACTCTATACTTTATTTTCGGAGCTTGGGCAGGAATAGTAGGAACTTCCCTAAGTATACTTATTCGAGCAGAATTAGGACACCCTGGTTCTTTGATTGGGGATGACCAAATTTATAACGTAATTGTTACAGCTCATGCATTTGTAATAATTTTTTTTATA	Simulium_velutinum	species	1	0	0	1
LFCR_076400	TACCCTTTATCTTGTATTTGGTGCCTGGGCCGGAATGGTGGGGACTGCCCTAAGCCTCCTTATTCGGGCCGAACTAAGCCAACCCGGGTCACTTTTAGGTGATGACCAAATTTATAATGTCATCGTCACCGCCCACGCCTTCGTAATAATTTTCTTTATA	Chondrostoma	Genus	1	0	0	1
LFCR_078044	AACATTATATTTCATTCTTGGTTCATGATCAGGAATATTAGGAATAGCATTAAGATTATTAATTCGAGCCGAACTAGGAACTCCAGGGTCTCTAATTGGAGATGACCAAATCTATAATGTTATTGTTACAGCTCATGCCTTTATCATAATTTTCTTCATA	Limnius_volckmari	species	1	0	0	1
LFCR_078152	TACTTTATATTTTATTTTTGGAGCCTGATCTGGAATGGTTGGAACTTCTCTAAGAATTCTAATTCGAGCCGAATTAGGGCACGCCGGTTCTTTAATTGGCGACGATCAAATTTATAATGTAATTGTAACGGCACACGCTTTTGTTATAATTTTTTTTATA	ParacladiusCluster_92	Genus	1	0	0	1
LFCR_079355	AACTCTGTATTTTATTTTCGGGGCCTGAGCTGGCATAGTTGGTACTTCCCTTAGTATCTTAATTCGTGCAGAGCTCGGTCACGCCGGATCTTTAATTGGGGATGACCAAATTTATAATGTGATTGTTACCGCCCATGCTTTTGTTATAATTTTTTTTATG	OrthocladiinaeCluster_94	Subfamily	1	0	0	1
LFCR_090990	AACTTTATATTTTATTTTCGGAGCTTGATCAGGGATAGTAGGAACTTCCCTAAGTATTTTAATTCGTGCAGAATTAGGTCATCCAGGTTCTTTAATTGGAGACGACCAAATTTATAATGTAATTGTTACAGCTCATGCTTTTGTTATAATTTTTTTTATA	Potthastia_gaedii	species	1	0	0	2
LFCR_091862	AACTCTTTATTTTATTTTTGGGGCTTGATCAGGAATAGTTGGAACTTCTCTTAGAATTTTAATTCGAGCTGAATTAGGCCACGCTGGTTCCTTGATTGGTGACGACCAAATTTATAATGTTATTGTAACTGCACATGCTTTTGTTATAATTTTTTTTATA	OrthocladiusCluster_72	Genus	1	0	0	10
LFCR_091930	AACTCTTTATTTTATTTTTGGGGCTTGATCAGGAATAGTTGGAACTTCTCTTAGAATTTTAATTCGAGCTGAATTAGGCCATGCTGGTTCCTTGATTGGTGACGACCAAATTTATAATGTTATTGTAACTGCACATGCTTTTGTTATAATTTTTTTTATA	OrthocladiusCluster_72	Genus	1	0	0	7
LFCR_092782	AACTCTTTATTTTATTTTTGGGGCTTGATCAGGAATAGTTGGAACTTCTCTTAGAATTTTAATTCGAGCTGAATTAGGCCACGCTGGTTCCTTGATTGGTGACGACCAAATTTATAATGTTATTGTAACTGCTCATGCTTTTGTTATAATTTTTTTTATA	OrthocladiusCluster_72	Genus	1	0	0	1
LFCR_094639	AACTCTTTATTTTATTTTTGGGGCTTGATCAGGAATAGTTGGAACTTCTCTTAGAATTTTAATTCGAGCTGAATTAGGCCACGTTGGTTCCTTGATTGGTGACGACCAAATTTATAATGTTATTGTAACTGCACATGCTTTTGTTATAATTTTTTTTATA	OrthocladiusCluster_72	Genus	1	0	0	1
LFCR_106444	AACTTTATACTTCATTTTTGGGGCTTGATCCGGAATAGTGGGTACTTCCCTTAGTATCCTTATTCGAGCAGAACTCGGACATGCTGGTTCCTTAATTGGGGATGATCAGATCTATAATGTAATTGTAACAGCTCATGCTTTTGTAATGATTTTTTTTATG	OrthocladiinaeCluster_105	Subfamily	1	0	0	1
LFCR_109578	AACTCTTTATTTTATTTTCGGGGCTTGATCTGGAATAATTGGAACTTCACTAAGAATACTGATTCGAGCAGAATTAGGTCATCCAGGAACATTAATTGGAGATGACCAAATTTATAATGTAATTGTTACTGCTCATGCATTTATTATAATTTTTTTTATG	Virgatanytarsus_arduennensis	species	1	0	0	1
LFCR_117802	AACTCTGTATTTTATTTTCGGGGCCTGAGCTGGCATAGTTGGTACTTCCCTTAGTATCTTAATTCGTGCAGAGCTCGGTCACGCCGGATCTTTAATTGGAGATGACCAAATTTATAATGTGATTGTTACCGCCCATGCTTTTGTTATAATTTTTTTTATG	OrthocladiinaeCluster_94	Subfamily	1	0	0	1
LFCR_126788	AACACTATATTTTATTCTTGGATCGTGATCCGGAATACTAGGAATAGCTTTAAGACTCCTAATTCGAGCTGAATTAGGAACTCCTGGATCTTTAATTGGAGACGATCAAATTTATAATGTTATCGTTACAGCTCATGCCTTCATCATAATTTTCTTCATG	Limnius_opacus	species	1	0	0	1
LFCR_130619	AACTCTATATTTCATCTTTGGAGCCTGATCAGGTATAGTCGGTACATCTCTAAGTTTACTGATTCGAGCAGAGTTAGGGCAACCAGGTTCCTTAATTGGAGATGATCAAATCTATAATGTTATTGTAACAGCACATGCTTTTGTGATAATTTTCTTTATG	Perla_abdominalis	species	1	0	0	1				1
LFCR_141913	TACTTTATATTTCATTTTTGGGGCATGGGCAGGAATAGTAGGGACATCTTTAAGTCTGGGGATTCGTGCTGAATTAGGTCAGCCTGGGTCTCTTATTGGTGATGACCAAATTTATAACGTCATTGTGACTGCCCATGCTTTTATTATGATTTTCTTTATA	Ecdyonurus_sp1	Genus	1	0	0	1
LFCR_141944	AACTTTATATTTTATTTTCGGGGCTTGATCAGGGATAGTAGGAACTTCCCTAAGTATTTTAATTCGTGCCGAATTAGGTCATCCAGGTTCTTTAATTGGAGACGACCAAATTTATAATGTAATTGTTACAGCTCATGCTTTTGTTATAATTTTTTTTATA	Potthastia_gaedii	species	1	0	0	1
LFCR_142131	TACTTTATATTTAATTTTTGGAGCTTGGTCCGCTATAGTCGGAACAGCATTTAGTGTATTAATTCGGTTGGAATTAGGGCAGCCTGGGAGATTAATTGGTGATGATCAAATTTATAATGTTATAGTTACCGCCCATGCTTTTATTATGATTTTCTTTATA	Collembola	Order	1	0	0	1
LFCR_143903	AATTCTTTATTTCCTTTTCGCCATATGATCTGGCATAATTGGATCATCTATAAGAATAATTATTCGCCTTGAACTAGGCACATGCCAATCTTTAATTAAAGATGAACAAATCTTTAACTCCTTAGTAACAAGACACGCCTTCATTATAATCTTCTTCATA	Cerapachys	Genus	1	0	0	1
LFCR_146039	AACTTTATATTTTATTTTTGGAGCTTGATCCGGAATAGTAGGAACATCTTTAAGTATTTTAATTCGAACTGAATTAGGACATCCAGGAGCTTTAATTGGAGATGATCAAATTTATAATGTTATTGTGACTGCTCATGCTTTTGTAATAATTTTTTTTATA	Conchapelopia	Genus	1	0	0	1													1
LFCR_152947	AACCTTATATTTTATCCTCGGAGTCTGAGCCGGCATAGTAGGTGCCGGTATAAGACTCCTTATTCGAATCGAACTTAGACAACCGGGAGCCTTCTTGGGCAGAGACCAACTCTATAATACAATTGTTACAGCCCACGCATTCGTAATAATTTTCTTCTTA	Aporrectodea	Genus	1	0	0	1
LFCR_180509	AACTCTATATTTCATCTTTGGAGCCTGATCAGGTATAGTCGGTACATCTTTAAGTTTACTGATTCGAGCAGAGTTAGGGCAACCAGGTTCCTTAATTGGAGATGATCAAATCTATAATGTTATTGTAACAGCACATGCTTTTGTGATAATTTTCTTTATG	Perla_abdominalis	species	1	0	0	2
LFCR_181012	TACTTTATATTTCATTTTTGGGGTGTGGGCAGGAATAGTAGGGACATCTTTAAGTCTACTGATTCGTGCTGAATTAGGTCAGCCTGGGTCTCTTATTGGTGATGACCAAATTTATAACGTCATTGTGACTGCCCATGCTTTTATTATGATTTTCTTTATA	Ecdyonurus_sp1	Genus	1	0	0	1
LFCR_181974	AACATTATATTTTATTTTTGGAATTTGAGCAGGAATAGTAGGAACTTCATTAAGATTATTAATTCGAGCTGAATTAGGAAATCCCGGATCTTTAATTGGAGATGATCAAATTTATAATACTATTGTTACAGCTCATGCTTTTATTATAATTTTTTTTATA	Noctuidae	family	1	0	0	1
LFCR_192097	AACTTTATACTTCATTTTTGGGGCTTGATCCGGAATAGTGGGTACTTCCCTTAGTATCCTTATTCGAGCAGAACTCGGACATGCTGGTTCCTTAATTGGGGATGATCAAATCTATAATGTAATTGTAACAGCTCATGCTTTTGTAATGATTTTTTTTATG	ChironomidaeCluster_105	family	1	0	0	1
LFCR_207025	AATTTTATATTTTATTTTGGGGATATGAGCTGGAATAGTCGGAACATCTCTAAGAATATTAATTCGTCTAGAATTAAGATCCCCCGGATTTTTAATTGGTAATGATCAAATTTATAATGTAATTGTTACAGCCCATGCATTCATTATAATTTTTTTTATG	Hydroptila_vectis	species	1	0	0	1
MFZR_000725	TTTCTACTTTATTTTCGGTGCCTGGGCTGGAATAGTAGGTACTTCTCTAAGTCTCTTAATTCGTGCTGAACTAGGACAGCCTGGATCATTGATTGGAGATGATCAAATTTATAATGTTATTGTTACTGCTCATGCTTTTATTATGATTTTCTTTATGGTTATGCCTATTATAATT	Ecdyonurus_dispar	species	0	1	0	1
MFZR_001187	TTTGTATTTCATTTTTGGTGCGTGATCAGGTATGGTGGGTACTTCCCTTAGTTTATTAATTCGAGCAGAACTTGGTAATCCTGGTTCTTTGATTGGCGATGATCAGATTTATAACGTTATTGTCACTGCCCATGCTTTTATTATGATTTTTTTTATAGTGATACCTATTATAATT	Baetis_fuscatus	species	0	1	0	1
MFZR_001851	TTTATATTTCATTTTTGGTGCATGATCAGGTATGGTGGGTACTTCCCTTAGATTATTAATTCGAGCAGAACTTGGTAATCCTGGTTCTTTGATTGGTGATGATCAGATTTATAACGTTATTGTCACTGCCCATGCTTTTATTATGATTTTTTTTATAGTGATACCTATTATAATT	Baetis_fuscatus	species	0	1	0	1
MFZR_002461	CCTTTATCTTGTATTTGGTGCCTGAGCCGGAATAGTGGGGACTGCTTTAAGCCTCCTCATTCGAGCTGAGCTGAGCCAACCCGGCTCACTTCTAGGTGATGATCAAATTTATAATGTAATCGTCACTGCCCACGCCTTCGTAATAATTTTCTTTATAGTAATGCCAATTCTCATT	Gobio_gobio	species	0	1	0	3
MFZR_002885	TTTATACTTTATTTTCGGTGCCTGGGCTGGGATAGTAGGTACTTCTCTAAGTCTCCTAATTCGTGCTGAACTAGGACAGCCTGGATCACTGATTGGAGATGATCAAATTTATAATGTTATTGTTACTGCTCATGCTTTTATTATGATTTTCTTTATGGTTATGCCTATCATAATT	Ecdyonurus_dispar	species	0	1	0	1
MFZR_003680	CCTTTATTTTATTTTTGGAGCTTGATCAGGAATAGTAGGAACTTCCTTAAGAATACTTATTCGAGCTGAGTTAGGTCACCCTGGAACATTAATCGGAGACGATCAAATTTATAATGTTATTGTGACTGCCCATGCTTTTATTATAATTTTTTTTATAGTGATACCCATCTTAATC	ChironomidaeCluster_132	subfamily	0	1	0	1
MFZR_003739	TTTATACTTTATTTTCGGTGCCTGGGCTGGGATAGTAGGTACTTCTCTAAGTCTCTTAATTCGTGCTGAACTAGGACAACCTGGATCACTGATTGGAGATGATCAAATTTATAATGTTATTGTTACTGCTCATGCTTTTATTATGATTTTCTTTATGGTTATGCCTATCATAATT	Ecdyonurus_dispar	species	0	1	0	1
MFZR_004161	TTTGTATTTCATTTTTGGTGCATGATCAGGTATGGTGGGTACTTCCCTTAGTTTATTAATTCGAGCAGAACTTGGTAATCCTGGTTCTTTGATTGGTGATGATCAGATTTATAACGTTATTGTCACTGCCCATGCTTTTATTATGATTTTTTTTATAGTGATACCTATTATAATT	Baetis_fuscatus	species	0	1	0	3
MFZR_006248	TTTATACTTTATTTTCGGTGCCTGGGCTGGGATAGTAGGTACTTCTCTAAGTCTCTTAATTCGTGCTGAACTAGGACAGCCTGGATCACTGATTGGAGATGATCAAATTTATAATGTTATTGTTACTGCTCATGCTTTTATTATGATTTTTTTTATAGTGATACCTATTATAATT	Ecdyonurus_dispar	species	0	1	0	1
MFZR_006974	CCTTTACTTCATATTTGGGATTTGATCTGGTCTAGTTGGGTCATCTCTTAGTTTCATTATCCGTATAGAACTCATAACTCCAGGGAGTCTAATTGGAAATGACCAAATTTATAATGTAATTGTCACTTCCCACGCATTTATTATAATTTTTTTTATAGTTATACCCATCATAATC	Hydropsyche_bulbifera	species	0	1	0	2
MFZR_007358	ATTATACTTCGCCTTTGGGGCATGATCAGGTATAGTAGGAGCAAGATTAAGAACATTAATTCGACTAGAATTAGGACAACCCGGAACACTTTTAGGAAGAGATCAAATTTATAACACAATCGTAACAGCCCATGCCTTTGTTATAATTTTCTTTATAGTTATACCAATAATAATT	Hydracarina	Genus	0	1	0	2
MFZR_010307	CCTTTATCTTGTATTTGGTGCCTGGGCCGGAATGGTAGGGACCGCCCTAAGCCTTCTTATTCGGGCCGAACTAAGCCAGCCTGGCTCGCTATTAGGTGATAGCCAAATTTATAATGTTATTGTTACCGCCCACGCCTTCGTAATAATTTTCTTTATAGTCATGCCAATTCTCATT	Phoxinus_phoxinus	species	0	1	0	27
MFZR_010320	GCTTTATCTAATTTTCGGTGTTTGAGCTGGATTAACAGGAACTATAATAAGAATTCTTATTCGTTTAGAGCTTTCGCAGCCTGGAAGATTTATAGGAAGAGATCAACTCTATAATGTTTTAGTTACTGCTCACGCGTTTTTAATAATTTTTTTCTTAGTTATACCTGTTTTTATT	Polychaeta	Class	0	1	0	1
MFZR_010558	ATTATATTTCGGCTTAGGAAGATTATCTGGAATACTAGGAGCCAGCATAAGAACAATTATCCGCTTGGAGTTAGGACAGCCTGGGACCCTAGTGGGAAACGACCAAATTTACAATACTATTGTAACCGCCCACGCCTTCGTTATAATCTTCTTCATAGTAATACCTATAATGATT	Hydracarina	Genus	0	1	0	1
MFZR_011649	TCTTTATTTTATATTTGGAATCTGATCAGGTTTAGTAGGATCATCTTTAAGTTTTATTATTCGAATAGAATTAAGAACTCCTGGAAGATTTATTGGAAATGACCAAATTTATAATGTTGTAGTAACTTCTCATGCTTTTATCATAATTTTTTTTATAGTAATACCCATTATAATC	Hydropsyche_instabilis	species	0	1	0	1
MFZR_016897	TTTGTATTTCATTTTTGGTGCATGATCAGGTATGGTGGGTACTTCCCTTAGTTTATTAATTCGAGCAGAACTTGGTAATCCTGGTTCTTTGATTGGTGATGATCAGATTTATAACGTTATTGTCACCGCCCATGCTTTTATTATGATTTTTTTTATAGTGATACCGATTATAATT	Baetis_fuscatus	species	0	1	0	1
MFZR_017798	CCTTTACCTCGTATTCGGTGCCTGAGCCGGAATAGTAGGAACTGCTTTAAGCCTTCTTATTCGAGCCGAATTAAGCCAACCCGGATCACTTCTAGGCGATGACCAAATTTATAATGTTATTGTTACTGCTCACGCCTTCGTGATGATCTTCTTTATAGTAATGCCCATCCTTATT	Barbus_barbus	species	0	1	0	7
MFZR_019377	CCTTTATCTTGTATTTGGTGCCTGGGCCGGAATGGTGGGGACTGCCCTAAGCCTCCTAATTCGGGCCGAACTAAGCCAACCCGGGTCACTTTTAGGTGATGACCAAATTTATAATGTCATCGTCACCGCCCACGCCTTCGTAATAATTTTCTTTATAGTAATGCCAATTCTTATC	Chondrostoma	Genus	0	1	0	2
MFZR_028310	ACTTTATTTTATTTTCGGAGCGTGGTCGGGGATGGTAGGCACATCTCTGAGTCTTTTAATTCGAGCCGAATTGGGTAATCCTGGTTCACTAATTGGGGATGACCAGATTTACAACGTTATTGTAACAGCCCATGCTTTTATTATGATTTTTTTTATAGTGATACCTATTATAATT	Baetis_buceratus	species	0	1	0	3
MFZR_029770	GTTATACTTAATATTTGGTGGGTTCTCTGGCATTATAGGTACAATATTTTCTATGATTATAAGGTTAGAATTAGCTGCTCCAGGCTCTCAAATATTGGGTGGTAATAGCCAGCTTTATAACGTTATTATTACAGCCCATGCTTTTGTTATGATTTTCTTTTTTGTTATGCCTGTTATGATA	Perla_marginata	species	0	1	0	1
MFZR_035857	TTTATACTTTATTTTCGGTGCCTGGGCTGGGATAGTAGGTACTTCTCTAAGTCTCTTAATTCGTGCTGAACTAGGACAGCCTGGGTCACTGATTGGAGATGATCAAATTTATAATGTTATTGTTACTGCTCATGCTTTTATTATGATTTTCTTTATGGTTATACCTATTATAATT	Ecdyonurus_dispar	species	0	1	0	1
MFZR_038666	GTTGTATTTTATTTTCGGTGCCTGGTCGGGGATAGTGGGTACATCTTTAAGTCTACTTATTCGTGCTGAGCTTGGTAATCCAGGGTCCCTCATTGGTGATGACCAAATTTATAATGTTATCGTAACTGCTCATGCATTTATTATAATTTTTTTTATAGTGATACCAATTATAATT	Baetis_liebenauae	species	0	1	0	1
MFZR_038923	CCTTTATCTTGTATTTGGTGCCTGAGCCGGAATGGTGGGCACCGCCCTAAGCCTTCTTATTCGAGCCGAGCTAAGCCAGCCTGGGTCACTTTTAGGTGATAGCCAAATTTATAATGTTATTGTTACCGCCCATGCCTTCGTAATAATTTTCTTTATAGTCATGCCAATTCTTATT	Phoxinus_phoxinus	species	0	1	0	2
MFZR_039621	CCTTTATTTTATTTTCGGTATTTGATCAGGTCTCGTAGGATCATCTCTTAGATTTATTATTCGAATAGAATTAAGAACTCCTGGTAGATTTATTGGCAACGATCAAATCTATAACGTAATTGTTACATCTCATGCATTTATTATAATTTTTTTCATAGTTATACCAATTATAATT	Hydropsyche_pellucidula	species	0	1	0	1
MFZR_048163	CCTTTATTTTATTTTCGGTATCTGATCAGGTCTAGTAGGATCATCACTTAGATTTATTATTCGAATAGAATTAAGAACTCCTGGTAGATTTATTGGCAACGACCAAATTTATAACGTAATTGTTACATCTCATGCATTTATTATAATTTTTTTTATAGTTATACCAATCATAATT	Hydropsyche_pellucidula	species	0	1	0	1
MFZR_052515	TCTTTATTTCATCTTTGGGGCTTGGTCTGGTATAGTTGGGACATCCCTCAGACTCTTAATTCGAGCTGAACTAGGTCAGCCAGGTTCTTTGATTGGGGATGATCAAATTTATAATGTAATTGTCACCGCTCACGCCTTTATTATAATTTTCTTCATAGTTATACCTATTATAATC	Electrogena_lateralis	species	0	1	0	1
MFZR_067033	TTTATACTTCATCTTTGGGGCTTGAGCAGGTATGGTTGGGACCTCTTTAAGCCTGCTTATTCGGGCTGAACTTGGTCAGCCAGGATCTTTGATTGGGGATGACCAAATTTACAATGTTATTGTAACTGCTCACGCCTTTATTATAATTTTCTTCATGGTAATGCCCATTATAATT	Ecdyonurus_sp2	Genus	0	1	0	1
MFZR_067784	CCTTTATTTTATTTTCGGAGCTTGAGCTGGAATAGTAGGAACTTCATTAAGCCTTCTTATTCGAGCTGAATTAGGCCAACCTGGGTCTTTAATTGGAGATGACCAAATTTATAATGTCATTGTTACTGCTCATGCTTTTATCATGATTTTCTTTATAGTTATGCCAATTATGATT	Rhithrogena_sp._3/sp.8__LV-2010	Genus	0	1	0	1
MFZR_067973	AATATACTTTATCTTCGGAATTTGAGCATCAATAATCGGAACAGCTTTAAGTCTCCTTATTCGATTAGAACTTAGCCAGCCAGGAAGTTTAATTGGAGATGATCAAATTTATAATGTGATTGTAACAGCTCATGCTTTTGTTATAATTTTCTTTATAGTTATACCAATTATAATT	Diptera	Order	0	1	0	1
MFZR_070731	TTTATACTTCATCTTTGGGGCTTGAGCAGGCATGGTTGGAACCTCTTTAAGCCTGCTTATTCGGGCTGAGCTTGGTCAGCCAGGATCTTTGATTGGGGATGACCAAATTTACAATGTTATTGTAACTGCTCACGCCTTTATTATAATTTTCTTCATGGTAATGCCCATTATAATT	Ecdyonurus_sp2	Genus	0	1	0	1
MFZR_084043	TTTATACTTCATTTTTGGGGCTTGATCTGGTATAGTGGGGACATCTCTTAGTCTATTAATTCGAGCTGAATTAGGACAACCAGGATCCCTTATTGGAGACGACCAAATTTACAATGTAATTGTCACAGCCCATGCCTTTATTATAATTTTCTTCATGGTTATGCCCATTATAATT	Heptagenia_sulphurea	species	0	1	0	2																																							1
MFZR_090015	GCTTTATCTTATTTTCGGTGTTTGAGCTGGATTAACAGGGACTATAATAAGAATTCTTATTCGTTTAGAGCTTTCGCAGCCCGGGAGCTTTATAGGAAGGGATCAACTCTATAATGTTTTAGTTACTGCTCACGCGTTTTTAATAATTTTTTTTTTAGTTATACCTGTTTTTATT	Polychaeta	Class	0	1	0	1
MFZR_098458	TCTTTATTTTATCTTTGGTGCATGAGCAGGAATAGTAGGAACTTCTTTAAGTTTACTTATTCGAGCTGAATTAGGTCAACCCGGATCATTGGTTGGGGATGACCAAATTTATAATGTTATTGTGACAGCACATGCTTTTATTATGATTTTCTTTATAGTTATGCCTATTATAATT	Rhithrogena_sp._17_LV-2010	Genus	0	1	0	1
MFZR_104274	ACTTTATTTTATTTTTGGTGCTTGATCAGGAATAGTAGGAACTTCTTTAAGAATTTTAATTCGTGCCGAATTAGGTCATGCCGGTTCTTTAATTGGTGATGATCAAATTTATAATGTTATCGTTACTGCTCATGCTTTTGTTATAATTTTTTTTATGGTAATGCCTATTTTAATT	OrthocladiusCluster_181	Genus	0	1	0	3
MFZR_105726	TTTATATTTTATTTTTGGAGCTTGAGCTGGAATAGTAGGTACTTCCCTTAGTATCTTAATTCGAGCTGAGCTTGGACATCCTGGTTCTTTAATTGGAGATGATCAAATTTATAATGTAATTGTAACAGCACATGCTTTTGTAATAATTTTTTTTATAGTTATACCTATTATAATT	Diamesa_hyperborea	species	0	1	0	1
MFZR_105956	ACTATATTTTATTTTTGGTGCTTGAGCTGGAATAGTAGGAACTTCTTTAAGTATTTTAATTCGACCTGAATTGGGACATCTTGGAGCTTTAATTGGTGATGATCAAATTTATAATGTTATTGTAACAGCTCATGCTTTTGTAATAATTTTTTTTATAGTTATACCAATTATAATT	Diptera	Order	0	1	0	1
MFZR_107689	ATTATATTTTATTTTTGGTGCTTGAGCTGGAATAGTAGGAACTTCTTTAAGTATTTTAATTCGAGCTGAATTAGGACATCTCGGAGCTTTAATTGGTGATGATCAAATTTATAATGTTATTTTAACAGCTCATGCTTTTGTAATAATTTTTTACATAGTTATACCAATTACAATT	Chyromyidae	family	0	1	0	1
MFZR_107832	ACTTTATTTTATTTTTGGTGCTTGATCAGGAATAGTAGGAACTTCTTTAAGAATTTTAATTCGTGCCGAATTAGGTCATGCCGGTTCTTTAATTGGTGATGATCAAATTTATAATGTTATCGTTACTGCTCATGCTTTTGTTATAATTTTTTTTATAGTAATACCTATTTTAATT	OrthocladiusCluster_181	Genus	0	1	0	1
MFZR_108224	CCTTTATCTTGTATTTGGTGCCTGAGCCGGAATGGTGGGGACCGCCCTAAGCCTTCTTATTCGAGCCGAGCTAAGCCAGCCTGGGTCACTTTTAGGTGATAGCCAAATTTATAATGTTATTGTTACCGCCCATGCCTTCGTAATAATTTTCTTTATAGTCATGCCAATTCTTATT	Phoxinus_phoxinus	species	0	1	0	2
MFZR_108726	ACTATATTTTATTTTTGGTGCTTGAGCTGGAATAGTAGGAACTTCTTTAAGTATTTTAATTCGAGCTGAATTAGGATATCCTGGAGCTTTAATTGGCGATGATCAAATTTATAATGTTATTGTAACAGCCCACGTTTTTGTAATAATTTTTTTTATAGTTATACCAATTATAATT	Diptera	Order	0	1	0	1
MFZR_109154	ATTATATATTATTTTTGGTTGTAATAGTAGGAACTTCATTAAGAATTTTAATTCCTAAGAAGTCCCAGGAGTTCTTACCTGGAACTTTATTGGGTGATGATCAAATTTATAACAGCTTATACTTTTTTAATAATTTTTTTATAGTTAAACCAATCATAATT	Perla_marginata	species	0	1	0	1
MFZR_126409	TCTTTATTTCATCTTTGGGGCTTGGTCTGGTATAGTTGGGACATCCCTCAGACTCTTAATTCGAGCTGAACTAGGTCAGCCAGGTTCTTTGATTGGAGATGATCAAATTTATAATGTAATTGTCACCGCTCACGCCTTTATTATAATTTTCTTCATAGTTATACCTATTATAATC	Electrogena_lateralis	species	0	1	0	1
MFZR_143234	TTTATATTTTATATTTGGAATTTGATCTGGACTAATTGGATCTTCTATAAGACTAATTATTCGTATAGAATTAAGAACTCCTGGTAGATTCATTGGTAATGACCAAATTTATAATGTCATTGTAACATCTCATGCATTTATTATAATTTTCTTCATAGTTATACCCATTATAATC	Hydropsyche_contubernalis	species	0	1	0	1
MFZR_145685	CTTATATTTTATCTTAGGTATTTGAGCTGGAATGGTAGGAGCAGGCATAAGATTACTAATCCGAATTGAACTTAGCCAACCCGGAGCATTTCTAGGAAGAGATCAACTATATAATACTATCGTAACAGCCCACGCATTTGTTATAATTTTCTTTTTAGTCATACCCGTATTTATT	Dendrobaena_octaedra	species	0	1	0	1
MFZR_155973	CTTATATTTTATTTTTGGAGCATGATCAGGAATAGTAGGAACTGCTCTAAGTATATTAATTCGAGCTGAATTAGGACATCCTGGAACTTTCATTGGTGATGACCAAATTTATAATGTAATTGTAACAGCACATGCTTTTATTATAATTTTTTTTATAGTTATACCTATTTTAATT	Microtendipes_pedellus	species	0	1	0	2
MFZR_166438	TTTATATTTAATTTTTGGAGCTTGGTCCGCTATAGTCGGAACAGCATTTAGTGTATTAATTCGGTTGGAATTAGGGCAGCCTGGGAGATTAATTGGTGATGATCAAATTTATAATGTTATAGTTACCGCCCATGCTTTTATTATGATTTTTTTTATAGTGATACCTATTATAATT	Collembola	Order	0	1	0	2
MFZR_175644	TTTATATTTTATTTTTGGAGCTTGATCAGGTATAGTAGGAACTTCATTAAGTATTTTAATTCGAGCAGAATTAGGACACGCAGGATCTTTAATTGGTGATGACCAAATTTATAATGTAATTGTTACAGCTCACGCTTTTGTTATAATTTTTTTTATAGTTATACCTATTTTAATT	OrthocladiinaeCluster_162	Subfamily	0	1	0	1
MFZR_180957	ACTTTATTTTCTTTTCGGGTTATTAGCTGGTATGATTGGTCTTGGTTTAAGTTTAATTATTCGAGCAGAGCTAAGGATTGTTGGTTCTTTTTTATTTAATGATCATATTTATAATGTAATTGTTACTGCTCATGCTTTTGTAATAATTTTTTTTTCTGTAATACCAGTTTCTATA	Hymenoptera	Order	0	1	0	2
MFZR_192494	ACTTTATTTTATTTTCGGAGCGTGGTCGGGGATGGTAGGCACATCTCTGAGTCTTTTAATTCGAGCCGAATTGGGTAATGCTGGTTCACTAATTGGGGATGACCAGATTTACAACGTTATTGTAACAGCCCATGCTTTTATTATGATTTTTTTTATAGTAATGCCAATTATGATT	Baetis_buceratus	species	0	1	0	1
MFZR_215925	ATTATATTTTATTTTTGGCGCTTGGTCAAGAATAGTAGGAACATCATTAAGAATATTAATTCGAGCCGAATTAGGGTGCCCAAATGCTTTAATTGGAGATGATCAAATTTATAATGTAATTGTTACTGCACATGCTTTTATTATAATTTTTTTTATAGTAATACCAATTATAATT	Sciaridae	family	0	1	0	1
MFZR_216372	TTTATATTTTATTTTCGGAGCTTGGGCAGGAATAGTAGGAACTTCTCTTAGAATCCTTGTACGAGCCGAATTAGGCCACCCAGGAGCTCTAATTGGCGACGATCAAATTTATAATGTAATTGTTTCAGCCCACGCTTTTGTAATAATTTTTTTTATAGTTATACCAATTATAATT	Wiedemannia_bistigma	species	0	1	0	1
MFZR_217455	TCTTTATTTCATCTTTGGGGCTTGGTCTGGTATAGTCGGAACATCCCTCAGACTCTTAATTCGAGCTGAACTAGGTCAGCCAGGTTCTTTGATTGGAGATGATCAAATTTATAATGTAATTGTCACCGCTCACGCCTTTATTATGATTTTCTTCATAGTTATACCTATTATAATT	Electrogena_lateralis	species	0	1	0	4
MFZR_224885	TTTATACTTCATTTTTGGGGCTTGATCTGGTATAGTAGGAACGTCTCTTAGTCTACTAATTCGAGCTGAATTAGGACAACCAGGATCCCTTATTGGAGACGACCAAATTTACAATGTAATTGTCACAGCCCATGCCTTTATTATAATTTTCTTCATGGTTATGCCCATTATAATT	Heptagenia_sulphurea	species	0	1	0	1
MFZR_253650	TTTATACTTTATTTTTGGGGCTTGAGCTGGAATAGTAGGAACTTCATTAAGAATTTTAATTCGAATAGAATTAGGACATCCAGGAGCTTTAATTGGAGATGATCAAATCTATAATGTAATTGTTACAGCCCATGCCTTCGTCATAATTTTTTTTATAGTAATACCTATTATAATT	Empididae_1	family	0	1	0	1
ZFZR_002214	TGCGTGATCAGGTATGGTGGGTACTTCCCTTAGTTTATTAATTCGAGCAGAACTTGGTAATCCTGGTTCTTTGATTGGCGATGATCAGATTTATAACGTTATTGTCACTGCCCATGCTTTTATTATGATTTTTTTTATAGTGATACCGATTATAATT	Baetis_fuscatus	species	0	0	1	3
ZFZR_002343	TGCCTGGGCTGGGATAGTAGGTACTTCTTTAAGTCTCTTAATTCGTGCTGAACTAGGACAGCCTGGATCACTGATTGGAGATGATCAAATTTATAATGTTATTGTTACTGCTCATGCTTTTATTATGATTTTTTTTATAGTGATACCTATTATAATT	Ecdyonurus_dispar	species	0	0	1	2
ZFZR_002423	TGCATGATCAGGTATGGTGGGTACTTCCCTTAGATTATTAATTCGAGCAGAACTTGGTAATCCTGGTTCTTTGATTGGCGATGATCAGATTTATAACGTTATTGTCACTGCCCATGCTTTTATTATGATTTTTTTTATAGTGATACCTATTATAATT	Baetis_fuscatus	species	0	0	1	1
ZFZR_004760	AGCTTGATCTGGTATAGTTGGAACTTCTTTAAGTCTCTTAATTCGTGCTGAGTTAGGCCAGCCAGGATCCCTAATTGGTGATGACCAAATTTATAATGTAATTGTAACCGCCCATGCTTTCATTATAATTTTCTTTATAGTAATACCTATTATAATT	Serratella_ignita	species	0	0	1	1
ZFZR_004951	TATTTGATCAGGTATAGTGGGTACTTCTTTGAGCTTAATAATTCGTACAGAATTAGGTCATCCAGGTTATTTAATTGGAGATGATCAAATTTATAATGTTATTGTAACTGCTCATGCTTTTATTATAATTTTCTTTATAGTTATACCTATTATAATT	Oligoneuriella_rhenana	species	0	0	1	2
ZFZR_005315	ATCATGAGCGGGAATAGTAGGAGCTAGTTTAAGAAGAATAATTCGGCTAGAACTAGGGCAACCCGGATCATTAATAGGAAACGATCAAATTTATAATACAGCTGTCACAGCACACGCTTTCATTATAATTTTCTTTATAGTAATACCCATAATAATC	Hydracarina	Genus	0	0	1	2
ZFZR_005386	TGCTTGATCAGGGATAGTGGGAACTTCTTTAAGAATTCTTATTCGAGCTGAACTTGGTCATGCGGGATCTTTAATCGGAGACGATCAAATTTACAATGTAATTGTTACTGCACACGCCTTTGTAATAATTTTTTTTATAGTTATACCTATTTTAATC	Synorthocladius_semivirens	species	0	0	1	1
ZFZR_005657	AATTTGATCAGGTTTAATTGGATCATCTTTAAGATTCCTAATTCGAATTGAACTTAGAACCCCAGGATCATTAATTGGGAACGATCAAATTTACAATGTTATCGTTACTTCACATGCATTTATTATAATTTTTTTTATAGTTATACCAATTATAATT	Cheumatopsyche_lepida	species	0	0	1	4
ZFZR_005719	AGCGTGATCAGGTATGGTGGGTACTTCCCTTAGTTTATTAATTCGAGCAGAACTTGGTAATCCTGGTTCTTTGATTGGCGATGATCAGATTTATAACGTTATTGTCACTGCCCATGCTTTTATTATGATTTTTTTTATAGTGATACCTATTATAATT	Baetis_fuscatus	species	0	0	1	1
ZFZR_005944	TGCGTGATCAGGTATGGTGGGTACTTCCCTTAGTTTATTAATTCGAGCAGAACTTGGTAATCCTGGTTCTTTGATTGGTGATGATCAGATTTATAACGTTATTGTCACCGCCCATGCTTTTATTATGATTTTTTTTATAGTGATACCGATTATAATT	Baetis_fuscatus	species	0	0	1	4
ZFZR_006289	AGCCTGATCTGGTATAGTTGGAACTTCTTTAAGTCTCTTAATTCGTGCTGAGTTAGGTCAGCCAGGATCCCTAATTGGTGATGACCAAATTTATAATGTAATTGTAACCGCCCATGCTTTCATTATAATTTTCTTTATAGTAATACCTATTATAATT	Serratella_ignita	species	0	0	1	1
ZFZR_006609	TATTTGATCAGGTATAGTGGGTACTTCTTTGAGCTTAATAATTCGTACAGAATTAGGTCAGCCAGGTTATTTAATTGGAGATGATCAAATTTATAATGTTATTGTAACTGCTCATGCTTTTATTATAATTTTCTTTATAGTTATACCTATTATAATT	Oligoneuriella_rhenana	species	0	0	1	1
ZFZR_006879	AGCTTGATCTGGAATAGTTGGAACTTCCTTAAGAATCTTAATTCGTGCTGAATTAGGTCATGCAGGATCCTTAATTGGAGATGACCAAATTTATAATGTTATTGTAACTGCTCATGCTTTTGTAATAATTTTTTTTATAGTTATACCTATCTTAATT	Orthocladius_thienemanni	species	0	0	1	1
ZFZR_007853	AATCTGAGCTGGTATGGTAGGATCTTCATTAAGTTTAATTATTCGAACTGAACTTGGAATACCAGGATCTTTAATCGGAAATGATCAAATTTATAATGTAATTGTAACAGCACATGCATTTGTTATAATTTTTTTTATAGTTATACCAATTATAATT	Rhyacophila_meridionalis	species	0	0	1	23
ZFZR_008221	TGCGTGATCAGGTATGGTGGGTACTTCCCTTAGTTTATTAATTCGAGCAGAACTTGGTAATCCTGGTTCTTTGATTGGCGATGATCAGATTTATAACGTTATTGTCACTGCCCATGCTTTTATTATGATTTTTTTTATAGTAATACCAATTATAATT	Baetis_fuscatus	species	0	0	1	1
ZFZR_008678	TGCGTGATCAGGTATGGTGGGTACTTCCCTTAGTTTATTAATTCGAGCAGAACTTGGTAATCCTGGTTCTTTGATTGGCGATGATCAGATTTATAACGTTATTGTCACTGCCCATGCTTTTATTATGATTTTTTTTATAGTTATACCTATTATAATT	Baetis_fuscatus	species	0	0	1	2
ZFZR_009014	AATTTGAGCAAGATTAATTGGTACATCATTAAGAATAATCATTCGAATTGAATTAAGAACTCCTGGATCATTTATAGGAAATGATCAAATCTATAATTCGATTGTCACTATCCATGCTTTTATTATGATTTTTTTTATAGTGATACCTATTATAATT	Psychomyia_pusilla	species	0	0	1	6
ZFZR_013691	TGCGTGATCAGGTATGGTGGGTACTTCCCTTAGTTTATTAATTCGAGCAGAACTTGGTAATCCTGGTTCTTTGATTGGCGATGATCAGATTTATAACGTTATTGTCACCGCCCATGCTTTTATTATGATTTTTTTTATAGTGATACCGATTATAATT	Baetis_fuscatus	species	0	0	1	1
ZFZR_014907	AGCCTGATCTGGTATAGTTGGAACTTCTTTAAGTCTCTTAATTCGTGCTGAGTTAGGACAGCCAGGATCCCTAATTGGTGATGACCAAATTTATAATGTAATTGTAACCGCCCATGCTTTCATTATAATTTTCTTTATAGTAATACCTATTATAATT	Serratella_ignita	species	0	0	1	1
ZFZR_015537	TGCGTGATCAGGTATGGTGGGTACTTCCCTTAGTTTATTAATTCGAGCAGAACTTGGTAATCCTGGTTCTTTGATTGGCGATGATCAGATTTATAACGTTATTGTCACTGCCCATGCTTTTATTATAATTTTCTTTATAGTAATACCTATTATAATT	Baetis_fuscatus	species	0	0	1	1
ZFZR_016090	CCTTTGATCAAGAATACTAGGCCTGTCTTTAAGAATATTAATTCGCCTAGAATTAAGAACTCCAGGGGCCTTAATTGGAAATGATCAAATTTTTAATTCTATCGTAACTGCACATGCATTTATCATAATTTTTTTTATAGTTATACCAATCATAATT	Chimarra_marginata	species	0	0	1	1
ZFZR_016391	AATTTGAGCAAGATTAATTGGTACATCATTAAGAATAATCATTCGAATTGAATTAAGAACTCCTGGATCATTTATAGGAAATGATCAAATCTATAATTCGATTGTCACTATCCATGCTTTTATTATAATTTTCTTTATAGTAATACCTATTATAATT	Psychomyia_pusilla	species	0	0	1	1
ZFZR_019228	GGCCTGATCGGGCATAGTGGGAACTTCTTTAAGTCTCCTTATCCGTGCCGAATTGGGACAACCCGGTTCATTAATTGGGGATGACCAAATTTATAATGTAATTGTTACAGCTCATGCTTTTATTATGATTTTTTTTATAGTGATACCTATTATAATT	Potamanthus_luteus	species	0	0	1	1
ZFZR_020341	GGCTTGAGCTGGAATAGTTGGAACTTCTTTAAGTTTACTAATTCGAGCAGAATTAAGTCAACCAGGTGTATTTATTGGAAATGATCAAATTTATAATGTTATTGTAACTGCTCATGCTTTTATTATAATTTTTTTTATAGTAATACCAATCATAATT	Culex_pipiens	species	0	0	1	7
ZFZR_021541	AATCTGAGCTGGTATAGTGGGATCTTCATTAAGTTTAATTATTCGAACTGAACTTGGAATACCAGGATCTTTAATCGGAAATGATCAAATTTATAATGTAATTGTAACAGCACATGCATTTGTTATAATTTTTTTTATAGTTATACCAATTATAATT	Rhyacophila_meridionalis	species	0	0	1	1
ZFZR_021659	TGCGTGATCAGGTATGGTGGGTACTTCCCTTAGTTTATTAATTCGAGCAGAACTTGGTAATCCTGGTTCTTTGATTGGCGATGATCAGATTTATAACGTTATTGTCACTGCCCATGCTTTTATTATGATTTTTTTTATAGTTATACCAATCATAATT	Baetis_fuscatus	species	0	0	1	1
ZFZR_027475	AGCTTGATCAGGAATAGTGGGTACTTCCCTTAGTATCCTTATTCGGGCAGAACTTGGACATGCCGGCTCTTTAATTAGAGATGATCAAATCTATAACGTAATTGTAACAGCTCATGCTTTTGTAATAATTTTTTTTATAGTTATACCAATTTTGATT	Cricotopus_A	Genus	0	0	1	1
ZFZR_034309	AGCCTGGGCAGGAATAGTAGGGACGTCATTAAGACTCCTTATCCGAGCTGAATTAGGGCAACCAGGATCTCTAATTGGAGACGACCAAATTTATAATGTCATCGTAACAGCACATGCATTTGTAATAATCTTCTTTATGGTTATGCCTATTATAATT	Leuctra	Genus	0	0	1	1
ZFZR_034641	AGCCTGGGCAGGAATAGTAGGAACGTCATTAAGACTTCTTATCCGAGCTGAGTTAGGGCAGCCAGGATCTCTAATTGGAGATGATCAAATCTATAATGTCATCGTAACAGCACATGCATTTGTAATAATCTTCTTTATGGTTATGCCTATTATAATT	Leuctra_major	species	0	0	1	1
ZFZR_036012	AATCTGAGCTGGTATAGTAGGATCTTCATTAAGTTTAATTATTCGAACTGAACTTGGAATACCAGGATCTTTAATCGGAAATGATCAAATTTATAATGTAATTGTAACAGCACATGCATTTGTTATAATTTTTTTTATAGTTATACCAATTATAATT	Rhyacophila_meridionalis	species	0	0	1	5
ZFZR_036403	AATCTGAGCTGGTATGGTAGGATCTTCATTAAGTTTAATTATTCGAACTGAACTAGGAATACCAGGATCTTTAATCGGAAATGATCAAATTTATAATGTAATTGTAACAGCACATGCATTTGTTATAATTTTTTTTATAGTTATACCAATTATAATT	Rhyacophila_dorsalis	species	0	0	1	1
ZFZR_039823	AGCTTGGTCAGGAATAGTCGGAACTTCCTTAAGAATACTTATTCGAGCTGAATTAGGCCACCCCGGAACTTTAATTGGTGATGACCAAATCTACAATGTAATTGTAACAGCACATGCTTTTATTATAATTTTTTTCATAGTAATACCTATTCTTATT	Tanytarsus_heusdensis	species	0	0	1	3
ZFZR_041368	AGCCTGAGCTGGAATAGGGGGTACTTCCCTTAGTATACTTATTCGAGCCGAATTAGGACACCCAGGATCTCTAATTGGAGACGACCAAATTTATAATGTAATTGTTACTGCTCATGCTTTTGTAATAATTTTTTTTATAGTTATACCAATTATAATT	Simulium_sp2	Genus	0	0	1	1																									1
ZFZR_042085	AGCCTGATCCGGAATAGTGGGCACTTCTTTAAGAATTTTAATTCGAGCAGAGCTTGGACACGTTGGGTCCTTAATTGGAGACGACCAAATTTACAATGTAATTGTTACAGCTCATGCTTTTGTAATAATTTTTTTTATGGTTATACCTATTTTAATT	Tvetenia_calvescens	species	0	0	1	1
ZFZR_045513	GGCGTGATCTGGTATAGTAGGCACTTCTTTAAGAATTTTAATTCGAGCCGAATTAGGTCACGCAGGATCTTTAATTGGAGACGACCAAATTTATAACGTAATTGTTACCGCACATGCTTTTGTTATAATTTTTTTTATAGTAATACCTATTTTAATT	Orthocladius_rubicundus	species	0	0	1	1
ZFZR_048779	AATTTGGGCAGGAATAATTGGCACTTCTTTAAGACTATTAATTCGAATAGAATTAAGAACTATTAAAAATTTAATCGGCAATGACCAAATTTATAATGTAGTTGTAACCGCTCATGCTTTTATTATAATTTTTTTTATAGTTATACCAATTTTAATT	Cecidomyiidae	family	0	0	1	1
ZFZR_049452	AATTTGATCAGGAATAATAGGAACTTCCTTAAGAATATTAATCCGACTTGAACTAGGAACTCCAAATAATTTAATTAGAAATGATCAAATTTACAATGTAATTGTAACTGCACATGCATTTATTATAATTTTTTTTATAGTAATACCAATTTTAATT	Cecidomyiidae	family	0	0	1	1
ZFZR_050133	AGCCTGAGCAGGTATAGTAGGGACATCTTTAAGACTCCTTATTCGAGCTGAATTAGGACAACCAGGATCCCTGATTGGTGATGACCAAATTTATAATGTCATCGTAACAGCACACGCATTTGTAATAATTTTTTTTATAGTAATGCCTATTATAATT	Leuctra_fusca	species	0	0	1	2
ZFZR_051043	GGCTTGATCCGGGATGCTGGGCACCTCTCTAAGCCTTCTAATTCGTGCCGAGCTGGGGCACCCGGGTTCTTTAATTGGCGACGATCAAATTTACAATGTAATCGTCACAGCCCATGCTTTTATTATGATTTTTTTCATGGTTATGCCTATTATAATC	Caenis_pusilla	species	0	0	1	1
ZFZR_053096	AGCCTGAGCAGGTATAGTAGGGACGTCTTTAAGACTCCTTATTCGAGCTGAATTAGGACAACCAGGATCCCTGATTGGTGATGACCAAATTTATAATGTCATCGTAACAGCACACGCATTTGTAATAATTTTTTTTATAGTAATGCCTATCATAATT	Leuctra_fusca	species	0	0	1	1
ZFZR_056434	GGCTTGATCCGGAATGCTGGGCACCTCTCTAAGCCTTTTAATTCGTGCCGAGCTGGGGCACCCGGGTTCTTTAATTGGCGACGATCAAATTTACAATGTAATCGTCACAGCCCATGCTTTTATTATGATTTTTTTCATGGTTATGCCTATTATAATC	Caenis_pusilla	species	0	0	1	1
ZFZR_057790	GGCTTGATCCGGAATGCTGGGCACCTCTCTAAGCCTTCTAATTCGTGCCGAGCTGGGGCACCCGGGTTCTTTAATTGGCGACGATCAAATTTACAACGTAATCGTCACAGCCCATGCTTTTATTATGATTTTTTTCATGGTTATGCCTATTATAATC	Caenis_pusilla	species	0	0	1	1
ZFZR_058185	GGCTTGATCCGGAATGCTGGGCACCTCTCTAAGCCTTCTAATTCGTGCCGAGCTGGGGCATCCGGGTTCTTTAATTGGCGACGATCAAATTTACAATGTAATCGTCACAGCCCATGCTTTTATTATGATTTTTTTCATGGTTATGCCTATTATAATC	Caenis_pusilla	species	0	0	1	1
ZFZR_060759	GGCTTGATCCGGAATGCTAGGCACCTCTCTAAGCCTTCTAATTCGTGCCGAGCTGGGGCACCCGGGTTCTTTAATTGGCGACGATCAAATTTACAATGTAATCGTCACAGCCCATGCTTTTATTATGATTTTTTTCATGGTTATGCCTATTATAATC	Caenis_pusilla	species	0	0	1	1
ZFZR_061283	GGCTTGGTCCGGAATGCTGGGCACCTCTCTAAGCCTTCTAATTCGTGCCGAGCTGGGGCACCCGGGTTCTTTAATTGGCGACGATCAAATTTACAATGTAATCGTCACAGCCCATGCTTTTATTATGATTTTTTTCATGGTTATGCCTATTATAATC	Caenis_pusilla	species	0	0	1	1
ZFZR_061976	AGCCTGAGCTGGAATAGTAGGTACTTCCCTTAGTATACTTATTCGAGCCGAATTAGGACACCCAGGATCTCTAATTGGAGACGACCAAATTTATAATGTAATTGTTACTGCTCATGCTTTTGTAATAATTTTTTTTATAGTAATACCTATTCTAATT	Simulium_sp2	Genus	0	0	1	1
ZFZR_062114	TGCTTGATCAGGAATAGTAGGAACTTCTTTAAGAATTCTAATTCGAGCTGAATTAGGTCACGCTGGTTCATTAATTGGAGATGATCAAATTTATAATGTAATTGTAACGGCTCATGCTTTTGTAATAATTTTCTTTATAGTTATACCTATTTTAATT	Rheocricotopus_chalybeatus	species	0	0	1	1
ZFZR_063254	GGCTTGATCCGGAATGTTGGGCACCTCTCTAAGCCTTCTAATTCGTGCCGAGCTGGGGCACCCGGGTTCTTTAATTGGCGACGATCAAATTTACAATGTAATCGTCACAGCCCATGCTTTTATTATGATTTTTTTCATGGTTATGCCTATTATAATC	Caenis_pusilla	species	0	0	1	1
ZFZR_063421	GGCTTGATCCGGAATGCTGGGCACCTCTCTAAGCCTTCTAATTCGTGCCGAGCTGGGGCACCCGGGTTCTTTAATTGGCGACGATCAAATTTATAATGTAATCGTCACAGCCCATGCTTTTATTATGATTTTTTTCATGGTTATGCCTATTATAATC	Caenis_pusilla	species	0	0	1	1																					1
ZFZR_063528	AGCCTGAGCTGGAATAGTAGGTACTTCCCTTAGTATGCTTATTCGAGCCGAATTAGGACACCCAGGATCTCTAATTGGAGACGACCAAATTTATAATGTAATTGTTACTGCTCATGCTTTTGTAATAATTTTTTTTATAGTTATACCAATTATAATT	Simulium_sp2	Genus	0	0	1	1
ZFZR_072615	AGCCTGAGCAGGTATAGTAGGGACGTCTTTAAGACTCCTTATTCGAGCTGAATTAGGACAACCAGGATCCCTGATTGGTGATGACCAAATTTATAATGTCATCGTAACAGCACACGCATTTGTAATATTTTTTTTTATAGTAATGCCTATTATAATT	Leuctra_fusca	species	0	0	1	1
ZFZR_072857	AATATGATCAAGAATACTCGGACTATCTTTAAGATTATTAATTCGAACTGAATTAAGAATCCCCGGATCTTTAATTGGAAATGATCAAATTTTTAATTCAATTGTAACTGCTCATGCATTTATTATAATTTTTTTTATAGTTATACCTATCATAATT	Wormaldia_pulla	species	0	0	1	1
ZFZR_072877	AATTTGAGCAGGAATAATTGGGTCTTCTCTAAGAATTTTAATTCGATTAGAATTAAGTCAAATTAATTCAATTATTAATAATAACCAATTATATAACGTAATTGTAACTATTCATGCTTTTATTATAATTTTTTTTATAACTATACCAATTGTAATT	Therioaphis_riehmi	species	0	0	1	1
ZFZR_076174	AGCTTGAGCAGGAATAGTAGGAACTTCTCTTAGAATACTAATTCGAGCTGAATTAGGTCATCCCGGGTCCCTTATTGGTGATGATCAAATTTATAATGTTATTGTTACAGCTCATGCTTTTGTCATAATTTTTTTTATAGTAATGCCTATTATAATT	Simulium_sp1	Genus	0	0	1	1
ZFZR_077712	AGCTTGAGCAGGAATAGTGGGAACTTCTCTTAGAATACTAATTCGAGCTGAATTAGGACACCCCGGATCCCTTATTGGAGATGATCAAATTTATAATGTGATTGTCACAGCACATGCTTTCGTAATAATTTTCTTTATAGTTATACCAATTATAATT	Simulium_ornatum	species	0	0	1	1
ZFZR_078130	GGCTTGAGCTGGAATAGTTGGGACTTCCCTTAGTATACTAATTCGAGCTGAATTAGGTCATCCTGGTTCACTTATTGGCGATGATCAAATTTATAATGTAATTGTTACAGCTCATGCTTTTGTAATAATTTTTTTTATAGTTATACCTATTATAATT	Simulium_bezzii	species	0	0	1	1
ZFZR_083524	AAGATGAGCCAGAATAATTGGAACTTCTCTTAGAATAATTATTCGGACAGAATTAGGTCATCCAGGTTCATTAATTGGTAATGATCAAATTTATAATACTATTGTAACAGCTCATGCTTTTGTAATAATTTTTTTTATAGTAATACCGATTATAATT	Psychodidae	family	0	0	1	1
ZFZR_085237	AGCTTGGGCAGGAATAGTAGGAACTTCATTAAGAATTCTTATTCGAGCTGAATTAGGTCATGCCGGTTCATTAATTGGTGATGATCAAATTTATAATGTAATTGTTACAGCTCATGCTTTTGTAATAATTTTTTTTATAGTTATACCTATTTTAATT	Barbadocladius	Genus	0	0	1	1
ZFZR_090683	AGCTTTCTCCGGGATGATAGGAACTGCTTTAAGCATGTTAATAAGAATAGAACTATCAGGTCCAGGAACAGTAATAGAGAATGATCATCTTTATAATGTAATAGTTACAGCTCATGCTTTTGTAATGATATTTTTTTTAGTAATGCCTGTATTGATA	Hydra_viridissima	species	0	0	1	1
ZFZR_091262	AGCTTGATCAGGGATAGTCGGAACTTCCTTAAGAATACTTATTCGAGCTGAATTAGGCCACCCCGGAACTTTAATTGGTGATGACCAAATCTACAATGTAATTGTAACAGCACACGCTTTTATTATAATTTTTTTCATAGTAATACCTATTCTTATT	Tanytarsus_heusdensis	species	0	0	1	1
ZFZR_092312	AGCTTGGTCAGGAATAGTCGGAACTTCCTTAAGAATACTTATTCGAGCTGAATTAGGCCACCCCGGAACTTTAATTGGTGATGACCAAATCTACAATGTAATTGTAACGGCACACGCTTTTATTATAATTTTTTTCATAGTAATACCTATTCTTATT	Tanytarsus_heusdensis	species	0	0	1	2
ZFZR_093774	AATTTGATCTGGTATGGTAGGAACTAGCTTAAGTGTTCTAATCCGATTAGAATTAGGTCAACCTGGGTTATTTTTAGAAGATGACCAAACTTATAATGTTATTGTAACAGCACATGCTTTTATTATAATTTTTTTTATAATTATACCTATTATAATT	Ectopsocus	genus	0	0	1	1
ZFZR_094603	CCTTTGATCAAGAATACTAGGCCTGTCTTTAAGAATATTAATTCGCCTAGAATTGAGAACTCCAGGGGCCTTAATTGGAAATGATCAAATTTTTAATTCTATCGTAACTGCACATGCATTTATCATAATTTTTTTTATAGTTATACCAGTCATAATT	Chimarra_marginata	species	0	0	1	1
ZFZR_101995	ATCATGATCGGGGATATTAGGGATAGCGTTAAGACTACTAATTCGAGCCGAATTAGGGACCCCTGGGTCATTAATTGGAGATGACCAAATCTATAACGTTATTGTAACAGCACACGCTTTTGTAATAATTTTCTTCATAGTTATGCCTATCATAATT	Riolus_cupreus	species	0	0	1	1
ZFZR_111980	GGCCTGATCAGGTATAGTAGGGACTTCTTTAAGAATTTTAATTCGTGCAGAATTAGGACATGCCGGATCATTAATCGGTGATGATCAAATTTATAATGTAATTGTAACAGCTCATGCTTTTGTAATAATTTTTTTTATAGTAATACCTATTCTAATT	OrthocladiinaeCluster_289	Subfamily	0	0	1	1
ZFZR_112064	AGCCTGAGCAGGAATAGTAGGAACATCATTAAGAATTCTTATTCGAGCTGAATTAGGTCACGCCGGTTCATTGATTGGTGATGATCAAATTTATAATGTAATTGTAACAGCTCATGCTTTTGTAATAATTTTTTTTATAGTTATACCTATTTTAATT	OrthocladiinaeCluster_233	Subfamily	0	0	1	1
ZFZR_113483	AGCCTGAGCAGGAATAGTAGGAACATCATTAAGAATTCTTATTCGAGCTGAATTAGGCCACGCCGGTTCATTAATTGGTGATGATCAAATTTATAATGTAATTGTAACAGCTCATGCTTTTGTAATAATTTTTTTTATAGTTATACCTATTTTAATT	OrthocladiinaeCluster_233	Subfamily	0	0	1	1
ZFZR_119656	AATTTGATCAAGAATTTTAGGTTCTACTTTAAGATTTATTATTCGAATTGAATTAAGAACATCAAGAACATTATTAAGAAATGATCAAATTTATAATTCTGTTGTAACTCTTCATGCATTTATTATAATTTTCTTTATAATTATACCATTAATAATT	Polycentropus_flavomaculatus	species	0	0	1	1
ZFZR_127823	CCTTTGATCAAGAATACTAGGCCTGTCTTTAAGAATATTAATTCGCCTAGAATTGAGAACTCCAGGGGCCTTAATTGGAAATGATCAAATTTTTAATTCTATCGTAACTGCACATGCATTTATCATAATTTTTTTTATAGTGATACCTATTATAATT	Chimarra	Genus	0	0	1	1
ZFZR_129681	TGCATGATCTGGCATAGTGGGAACTTCTTTAAGTCTTTTAATTCGTGCTGAGTTAGGCCAGCCAGGATCCCTAATTGGTGATGATCAAATTTATAATGTAATTGTAACTGCCCATGCTTTCATTATAATTTTCTTTATAGTAATACCTATTATGATT	Serratella_ignita	species	0	0	1	1
ZFZR_131091	TGCTTGATCAGGGATAGTAGGAACTTCTTTAAGAATTCTTATTCGAGCTGAACTTGGACATGCAGGATCTTTAATTGGAGACGACCAAATTTATAATGTAATTGTTACTGCACACGCCTTTGTAATAATTTTTTTTATAGTTATACCTATTTTAATT	Synorthocladius_semivirens	species	0	0	1	1
ZFZR_136104	AGCCTGATCAGGAATAGTTGGAACTTCTCTTAGAATACTAATTCGAGCTGAATTAGGACATCCCGGTACTTTTATTGGAGATGACCAAATTTATAATGTTATTGTTACAGCCCACGCTTTTATTATAATTTTTTTTATAGTGATGCCTATTTTAATT	Tanytarsus_brundini	species	0	0	1	1
ZFZR_141458	AATTTGAGCAGGAATAGTAGGAACTTCTTTAAGTATATTAATTCGATTAGAATTAAGTTCTCCAGGATTTCTAATTGGTAATGATCAAATTTATAATGTAATTGTAACAAGTCATGCTTTTATTATAATTTTTTTTATAGTAATACCTATCATAGTA	Hydroptila_simulans	species	0	0	1	1
ZFZR_148129	AATCTGATCTGGTTTATTAGGGACGTCTCTTAGAATTCTAATTCGAACTGAATTAAGAATACCTAATTCTTTAATTAAAAATGATCAAATTTATAATACTTTAGTAACTGCTCATGCATTTATTATAATTTTTTTTATGGTAATACCTATTATGATT	Mystacides_azureus	species	0	0	1	1
ZFZR_148502	AATCTGAGCTGGTATAGTGGGATCTTCATTAAGTTTAATTATTCGAACTGAACTTGGAATACCAGGATCTTTAATCGGAAATGATCAAATTTATAATGTAATTGTAACAGCACACGCATTTGTTATAATTTTTTTTATAGTTATACCAATTATAATT	Rhyacophila_nubila	species	0	0	1	1
ZFZR_151811	GGCTTGATCAGGAATGGTTGGGACCTCTTTAAGAATTTTAATTCGAGCTGAATTAGGTCATGCTGGATCATTAATTGGTGACGATCAAATTTATAACGTGATTGTAACAGCCCATGCCTTTGTAATAATTTTTTTTATAGTTATACCTATTTTAATT	Paracladius_quadrinodosus	species	0	0	1	5
ZFZR_152439	AGCCTGAGCAGGTATAGTAGGGACATCCTTAAGACTCCTTATTCGAGCTGAATTAGGACAACCAGGATCCCTGATTGGTGATGACCAAATTTATAATGTCATCGTAACAGCACACGCATTTGTAATAATTTTTTTTATAGTAATGCCTATTATAATT	Leuctra_fusca	species	0	0	1	1
ZFZR_175482	AGCCTGGGCAGGAATAGTAGGGACATCTTTAAGACTCCTTATTCGAGCCGAACTCGGACAACCAGGGTCTCTGATTGGAGATGACCAAATTTATAATGTCATCGTAACAGCTCACGCATTTGTAATAATTTTTTTTATAGTTATGCCCATCATAATT	Leuctra_fusca	species	0	0	1	1
ZFZR_176238	GGCTTGATCCGGAATGCTGGGCACCTCTCTAAGCCTTCTAATTCGTGCCGAGCTAGGGCACCCGGGTTCTTTAATTGGCGACGATCAAATTTACAATGTAATCGTCACAGCCCATGCTTTTATTATGATTTTTTTCATGGTCATGCCTATTATAATC	Caenis_pusilla	species	0	0	1	1
ZFZR_179361	CGTATGATCGGGAATAGTGGGAAGATCTCTAAGAGTTATTATTCGTTTAGAATTAGGTCACCCAGGCTCTTTAATTGGAAATGATCAAATTTATAATGTAGTTGTAACTGCTCATGCTTTTATTATGATTTTTTTTATAGTGATACCTATTATAATT	Mycetophilidae	family	0	0	1	1
ZFZR_186618	AGCATGGTCTAGAATAGTAGGAACTTCTTTAAGTATATTAATTCGAGCAGAACTAGGATACCCCAATTCATTAATTGGAGACGATCAAATTTATAATGTAATTGTAACAGCTCATGCTTTTATTATAATTTTTTTTATAGTAATACCGATTATAATT	Bradysia_impatiens	species	0	0	1	1
ZFZR_200266	TATTTGATCAGGTATAGTGGGTACTTCTTTAATCTTAATAACTCGTACAGAATTAGTTCAGCCGGGTTACTTAATTGGACATGATCAAATTTTTAATGACATTGTAACTGCTCATGCTTTTATTATAATTTTCTTTATAAATATGCCTATTAAAGTT	Oligoneuridae	family	0	0	1	1
ZFZR_221596	GGCTTGATCAGGAATAGTAGGAACTTCTTTAAGAATTCTTATTCGAGCTGAATTAGGACACGCTGGTTCATTAATTGGTGATGATCAAATTTATAATGTAATTGTTACAGCCCATGCTTTTGTAATAATTTTTTTCATAGTTATACCTATTTTAATT	Cricotopus_bicinctus	species	0	0	1	1
[truncated: 815 more columns]

## Sheet: Table S6
Table S6. Details of the BIC pSEM model. ~~ indicates covariance, ß indicates a causal path, Sig. ***; p > 0.001, **; p > 0.01, *; p > 0.05
Regression path			Estimate	Std.Error	DF	Crit.Value	P.Value	Std.Estimate	Sig.
cv-Richness	~~	MeanBae	-0.3774	-	663	-10.4686	0	-0.3774	***
cv-Richness	~~	MeanBae5Sup	-0.3914	-	663	-10.927	0	-0.3914	***
cv-Richness	~~	MeanHep5sup	-0.7645	-	663	-30.4691	0	-0.7645	***
MeanBae	~~	MeanBae5Sup	-0.4483	-	663	-12.8826	0	-0.4483	***
MeanBae	~~	MeanHep5sup	0.7329	-	663	27.6719	0	0.7329	***
MeanBae5Sup	~~	MeanHep5sup	-0.0998	-	663	-2.5779	0.0051	-0.0998	**		Hitat varile	Indirect effect	solute indrect effect
cv-Richness	~~	SizeVar	-0.2658	-	663	-7.0827	0	-0.2658	***		SbV	0.352652	0.352652
MeanBae	~~	SizeVar	0.0841	-	663	2.1683	0.0152	0.0841	*		Clg	-0.157483	0.342688
MeanBae5Sup	~~	SizeVar	0.0803	-	663	2.0697	0.0194	0.0803	*		Dep	-0.357662	0.492382
MeanHep5sup	~~	SizeVar	0.3302	-	663	8.9867	0	0.3302	***		VgD	-0.379032	0.379032
SbV	~~	Clg	0.2251	-	661	5.94	0	0.2251	***		vs3	-0.336532	0.668334
SbV	~~	Dep	0.0995	-	661	2.5701	0.0104	0.0995	*		SbG	-0.237283	0.333856
SbV	~~	VgD	-0.258	-	661	-6.8654	0	-0.258	***		cv-Dep	-0.383823	0.383823
SbV	~~	SbG	-0.2903	-	661	-7.7984	0	-0.2903	***		cv-SbV	0.425102	0.425102
SbV	~~	cv-SbV	-0.4102	-	661	-11.5643	0	-0.4102	***
SbV	~~	cv-Dep	0.1875	-	661	4.9075	0	0.1875	***		Code	Description
Clg	~~	Dep	0.0785	-	661	2.0251	0.0433	0.0785	*		SizeVar	Intrapopulation variation in Zingel asper weight and fork-length
Clg	~~	VgD	0.1869	-	661	4.8909	0	0.1869	***		MeanBae	Baetis undance
Clg	~~	vs3	0.2449	-	661	6.4935	0	0.2449	***		MeanBae5Sup	Baetis undance (larger than 5 mm)
Clg	~~	SbG	-0.4595	-	661	-13.3028	0	-0.4595	***		Richness	Prey richness
Clg	~~	cv-SbV	0.1089	-	661	2.8173	0.005	0.1089	**		SbG	Maximum substrate size-class
Clg	~~	cv-Dep	0.2452	-	661	6.5034	0	0.2452	***		SbV	Substrate size-class richness
Dep	~~	VgD	0.2036	-	661	5.3459	0	0.2036	***		Clg	Mineral clogging class
Dep	~~	vs3	-0.3103	-	661	-8.3923	0	-0.3103	***		VgD	Vegetal development class
Dep	~~	cv-SbV	0.349	-	661	9.5757	0	0.349	***		Dep	River Depth
Dep	~~	cv-Dep	-0.0892	-	661	-2.3028	0.0216	-0.0892	*		vs3	Water velocity at 3cm from the river bed
VgD	~~	vs3	0.2244	-	661	5.9198	0	0.2244	***		BIC	Between individual component of the trophic niche
VgD	~~	SbG	-0.1219	-	661	-3.1564	0.0017	-0.1219	**		*** Note that variles prefixed with cv- indicate the coefficient of variation for that varile, otherwise variles relate to mean values
VgD	~~	cv-SbV	0.261	-	661	6.9519	0	0.261	***
VgD	~~	cv-Dep	0.1602	-	661	4.1718	0	0.1602	***
vs3	~~	cv-SbV	-0.4546	-	661	-13.1212	0	-0.4546	***
vs3	~~	cv-Dep	-0.1586	-	661	-4.1298	0	-0.1586	***
SbG	~~	cv-SbV	0.3995	-	661	11.2047	0	0.3995	***
SbG	~~	cv-Dep	-0.5212	-	661	-15.7002	0	-0.5212	***
cv-SbV	~~	cv-Dep	-0.0908	-	661	-2.3441	0.0194	-0.0908	*
cv-Richness	ß	SbV	0.6067	0.027	649.528	22.4571	0	0.6067	***
cv-Richness	ß	Clg	-0.2332	0.0272	649.031	-8.5786	0	-0.2332	***
cv-Richness	ß	Dep	0.3107	0.0475	652.776	6.5344	0	0.3107	***
cv-Richness	ß	VgD	-0.4256	0.0274	650.272	-15.5276	0	-0.4256	***
cv-Richness	ß	vs3	-0.8388	0.0682	653.628	-12.2904	0	-0.8388	***
cv-Richness	ß	cv-Dep	-0.1132	0.0348	650.355	-3.2469	0.0012	-0.1132	**
cv-Richness	ß	SbG	-0.3943	0.0379	648.053	-10.4101	0	-0.3943	***
cv-Richness	ß	cv-SbV	1.1281	0.038	648.099	29.6619	0	1.1281	***
MeanBae	ß	SbV	-0.2778	0.0205	651.181	-13.5346	0	-0.2778	***
MeanBae	ß	Clg	0.4697	0.0179	652.364	26.1647	0	0.4697	***
MeanBae	ß	Dep	0.2307	0.0342	598.037	6.755	0	0.2307	***
MeanBae	ß	VgD	0.4463	0.0191	653.317	23.3263	0	0.4463	***
MeanBae	ß	vs3	0.1642	0.0507	568.447	3.2358	0.0013	0.1642	**
MeanBae	ß	cv-Dep	0.2286	0.0361	616.699	6.3343	0	0.2286	***
MeanBae	ß	SbG	0.2792	0.0253	650.061	11.0273	0	0.2792	***
MeanBae	ß	cv-SbV	-0.5546	0.0251	650.261	-22.0863	0	-0.5546	***
MeanBae5Sup	ß	SbV	-0.2714	0.0262	648.997	-10.363	0	-0.2714	***
MeanBae5Sup	ß	Clg	-0.5387	0.0212	650.219	-25.4142	0	-0.5387	***
MeanBae5Sup	ß	Dep	0.7912	0.0483	654.632	16.3732	0	0.7912	***
MeanBae5Sup	ß	VgD	0.1457	0.0267	650.456	5.449	0	0.1457	***
MeanBae5Sup	ß	vs3	-0.9651	0.0718	654.118	-13.4365	0	-0.9651	***
MeanBae5Sup	ß	cv-Dep	0.6728	0.0506	654.858	13.3088	0	0.6728	***
MeanBae5Sup	ß	SbG	-0.2809	0.025	648.43	-11.2427	0	-0.2809	***
MeanHep5sup	ß	SbV	-0.3533	0.042	271.405	-8.4113	0	-0.3533	***
MeanHep5sup	ß	Clg	0.2674	0.0376	650.024	7.1097	0	0.2674	***
MeanHep5sup	ß	Dep	0.7916	0.0711	384.387	11.1296	0	0.7916	***
MeanHep5sup	ß	VgD	0.5034	0.0397	523.392	12.6711	0	0.5034	***
MeanHep5sup	ß	vs3	0.9605	0.1053	281.969	9.1188	0	0.9605	***
MeanHep5sup	ß	cv-Dep	0.6366	0.0719	58.803	8.8492	0	0.6366	***
MeanHep5sup	ß	SbG	0.4406	0.0529	645.1	8.3281	0	0.4406	***
MeanHep5sup	ß	cv-SbV	-0.1254	0.0526	647.932	-2.3843	0.0174	-0.1254	*
BIC	ß	cv-Richness	0.0366	0.0096	93.6171	3.8052	0.0003	0.2168	***
BIC	ß	MeanBae	-0.0439	0.016	10.2839	-2.7518	0.0199	-0.2601	*
BIC	ß	MeanBae5Sup	-0.029	0.0106	135.236	-2.752	0.0067	-0.1719	**
BIC	ß	MeanHep5sup	-0.0489	0.0104	50.9421	-4.7169	0	-0.2893	***
BIC	ß	Clg	0.0376	0.0104	336.049	3.6073	0.0004	0.2223	***
BIC	ß	VgD	0.047	0.0092	234.27	5.0993	0	0.2782	***
BIC	ß	SbG	0.0833	0.0112	37.4645	7.4198	0	0.4932	***
BIC	ß	SizeVar	0.0679	0.0084	61.9259	8.0367	0	0.4017	***
Fisher's C	df	P.Value	AIC	AICc	K	n
13.39	12	0.342	1422	1424	59	663

## Sheet: Table S7
Table S7. Details of the INW pSEM model. ~~ indicates covariance, ß indicates a causal path, Sig. ***; p > 0.001, **; p > 0.01, *; p > 0.05
Regression path			Estimate	Std.Error	DF	Crit.Value	P.Value	Std.Estimate	Sig.
BrayC	~~	Richness	-0.7458	-	663	-28.7576	0	-0.7458	***
BrayC	~~	MeanBae	-0.2293	-	663	-6.0513	0	-0.2293	***
BrayC	~~	MeanBae5Sup	-0.1369	-	663	-3.5513	0.0002	-0.1369	***
Richness	~~	MeanBae	0.6666	-	663	22.9763	0	0.6666	***
Richness	~~	MeanBae5Sup	-0.3341	-	663	-9.1054	0	-0.3341	***
MeanBae	~~	MeanBae5Sup	-0.4483	-	663	-12.8826	0	-0.4483	***		Habitat variable	Indirect effect	Absolute indrect effect
SbV	~~	Clg	0.2251	-	661	5.94	0	0.2251	***		SbV	-0.252431	0.311217
SbV	~~	Dep	0.0995	-	661	2.5701	0.0104	0.0995	*		Clg	0.078627	0.391073
SbV	~~	VgD	-0.258	-	661	-6.8654	0	-0.258	***		Dep	0.229157	0.460439
SbV	~~	SbG	-0.2903	-	661	-7.7984	0	-0.2903	***		VgD	0.26088	0.330952
SbV	~~	cv-SbV	-0.4102	-	661	-11.5643	0	-0.4102	***		vs3	0.032187	0.591945
SbV	~~	cv-Dep	0.1875	-	661	4.9075	0	0.1875	***		SbG	0.077421	0.352937
Clg	~~	Dep	0.0785	-	661	2.0251	0.0433	0.0785	*		cv-Dep	0.25197	0.366854
Clg	~~	VgD	0.1869	-	661	4.8909	0	0.1869	***		cv-SbV	-0.194157	0.498119
Clg	~~	vs3	0.2449	-	661	6.4935	0	0.2449	***
Clg	~~	SbG	-0.4595	-	661	-13.3028	0	-0.4595	***		Code	Description
Clg	~~	cv-SbV	0.1089	-	661	2.8173	0.005	0.1089	**		BrayC	Pairwise Bray-Curtis dissimilarities among prey samples
Clg	~~	cv-Dep	0.2452	-	661	6.5034	0	0.2452	***		Richness	Prey richness
Dep	~~	VgD	0.2036	-	661	5.3459	0	0.2036	***		MeanAbBae	Baetis abundance
Dep	~~	vs3	-0.3103	-	661	-8.3923	0	-0.3103	***		MeanAbBae5Sup	Baetis abundance (larger than 5 mm)
Dep	~~	cv-SbV	0.349	-	661	9.5757	0	0.349	***		SbG	Maximum substrate size-class
Dep	~~	cv-Dep	-0.0892	-	661	-2.3028	0.0216	-0.0892	*		SbV	Substrate size-class richness
VgD	~~	vs3	0.2244	-	661	5.9198	0	0.2244	***		Clg	Mineral clogging class
VgD	~~	SbG	-0.1219	-	661	-3.1564	0.0017	-0.1219	**		VgD	Vegetal development class
VgD	~~	cv-SbV	0.261	-	661	6.9519	0	0.261	***		Dep	River Depth
VgD	~~	cv-Dep	0.1602	-	661	4.1718	0	0.1602	***		vs3	Water velocity at 3cm from the river bed
vs3	~~	cv-SbV	-0.4546	-	661	-13.1212	0	-0.4546	***		INW	Individual Niche Width
vs3	~~	cv-Dep	-0.1586	-	661	-4.1298	0	-0.1586	***		*** Note that variables prefixed with cv- indicate the coefficient of variation for that variable, otherwise variables relate to mean values
SbG	~~	cv-SbV	0.3995	-	661	11.2047	0	0.3995	***
SbG	~~	cv-Dep	-0.5212	-	661	-15.7002	0	-0.5212	***
cv-SbV	~~	cv-Dep	-0.0908	-	661	-2.3441	0.0194	-0.0908	*
BrayC	ß	SbV	0.1547	0.0239	651.916	6.4699	0	0.1547	***
BrayC	ß	Dep	-0.2628	0.0412	624.212	-6.3764	0	-0.2628	***
BrayC	ß	VgD	-0.1844	0.0227	652.46	-8.1115	0	-0.1844	***
BrayC	ß	vs3	0.562	0.0648	606.486	8.6744	0	0.562	***
BrayC	ß	cv-Dep	-0.1519	0.0458	634.667	-3.3154	0.001	-0.1519	***
BrayC	ß	SbG	-0.2963	0.0263	652.454	-11.2858	0	-0.2963	***
BrayC	ß	cv-SbV	0.7999	0.0271	652.744	29.5605	0	0.7999	***
Richness	ß	SbV	-0.3058	0.0224	644.687	-13.6581	0	-0.3058	***
Richness	ß	Dep	-0.3129	0.039	652.095	-8.0153	0	-0.3129	***
Richness	ß	VgD	0.1453	0.0213	649.428	6.8168	0	0.1453	***
Richness	ß	vs3	0.5866	0.0615	651.73	9.5387	0	0.5866	***
Richness	ß	cv-Dep	-0.1361	0.0432	615.157	-3.1515	0.0017	-0.1361	**
Richness	ß	SbG	0.3599	0.0246	649.05	14.6053	0	0.3599	***
Richness	ß	cv-SbV	-0.3278	0.0254	648.772	-12.9019	0	-0.3278	***
MeanBae	ß	SbV	-0.2778	0.0205	651.181	-13.5346	0	-0.2778	***
MeanBae	ß	Clg	0.4697	0.0179	652.364	26.1647	0	0.4697	***
MeanBae	ß	Dep	0.2307	0.0342	598.037	6.755	0	0.2307	***
MeanBae	ß	VgD	0.4463	0.0191	653.317	23.3263	0	0.4463	***
MeanBae	ß	vs3	0.1642	0.0507	568.447	3.2358	0.0013	0.1642	**
MeanBae	ß	cv-Dep	0.2286	0.0361	616.699	6.3343	0	0.2286	***
MeanBae	ß	SbG	0.2792	0.0253	650.061	11.0273	0	0.2792	***
MeanBae	ß	cv-SbV	-0.5546	0.0251	650.261	-22.0863	0	-0.5546	***
MeanBae5Sup	ß	SbV	-0.2714	0.0262	648.997	-10.363	0	-0.2714	***
MeanBae5Sup	ß	Clg	-0.5387	0.0212	650.219	-25.4142	0	-0.5387	***
MeanBae5Sup	ß	Dep	0.7912	0.0483	654.632	16.3732	0	0.7912	***
MeanBae5Sup	ß	VgD	0.1457	0.0267	650.456	5.449	0	0.1457	***
MeanBae5Sup	ß	vs3	-0.9651	0.0718	654.118	-13.4365	0	-0.9651	***
MeanBae5Sup	ß	cv-Dep	0.6728	0.0506	654.858	13.3088	0	0.6728	***
MeanBae5Sup	ß	SbG	-0.2809	0.025	648.43	-11.2427	0	-0.2809	***
INW	ß	BrayC	0.0999	0.0306	25.6162	3.2644	0.0031	0.1859	**
INW	ß	Richness	0.1118	0.035	14.6283	3.1944	0.0062	0.208	**
INW	ß	MeanBae	0.2676	0.0466	46.2741	5.7375	0	0.4978	***
INW	ß	MeanBae5Sup	0.1585	0.0291	60.4565	5.4395	0	0.2948	***
INW	ß	VgD	-0.0911	0.036	63.1116	-2.527	0.014	-0.1694	*
INW	ß	vs3	-0.1461	0.0413	10.7984	-3.5359	0.0048	-0.2717	**
Fisher's C	df	P.Value	AIC	AICc	K	n
19.987	18	0.335	2232	2234	55	663
